# Supplementary material for: Studies on the Proteinaceous Structure Present on the Surface of the Saccharomyces cerevisiae Spore Wall
Source: J Fungi (Basel). 2023 Mar 23;9(4):392. doi: 10.3390/jof9040392 (PMC10146344; doi:10.3390/jof9040392)
Supplement: Supplementary file 1 [file jof-09-00392-s001.zip]

Archive with 1 entries (1 files):
- 3.jof-2173780-supplementary.xlsx
