# Supplementary material for: Studies on the Proteinaceous Structure Present on the Surface of the Saccharomyces cerevisiae Spore Wall
Source: J Fungi (Basel). 2023 Mar 23;9(4):392. doi: 10.3390/jof9040392 (PMC10146344; doi:10.3390/jof9040392)
Supplement: Supplementary file 1 [file jof-09-00392-s001.zip › 3.jof-2173780-supplementary.xlsx]

## Sheet: Table S1-protein sequence
Table S1 Spore wall proteins
Protein IDs	Fasta headers	Proteins	Peptides	Razor + unique peptides	Unique peptides	Sequence coverage [%]	Mol. weight [kDa]	Sequence length	PEP	Intensity spore	iBAQ spore	LFQ intensity spore
>sp|P15703|BGL2_YEAST Glucan 1,3-beta-glucosidase OS=Saccharomyces cerevisiae (strain ATCC 204508 / S288c) OX=559292 GN=BGL2 PE=1 SV=1;>tr|A6ZUT8|A6ZUT8_YEAS7 Cell wall endo-beta-1,3-glucanase OS=Saccharomyces cerevisiae (strain YJM789) OX=307796 GN=BGL2 PE=3 SV=1;>tr|B3LHW3|B3LHW3_YEAS1 Cell wall endo-beta-1,3-glucanase OS=Saccharomyces cerevisiae (strain RM11-1a) OX=285006 GN=SCRG_00745 PE=3 SV…	>sp|P15703|BGL2_YEAST Glucan 1,3-beta-glucosidase OS=Saccharomyces cerevisiae (strain ATCC 204508 / S288c) OX=559292 GN=BGL2 PE=1 SV=1;>tr|A6ZUT8|A6ZUT8_YEAS7 Cell wall endo-beta-1,3-glucanase OS=Saccharomyces cerevisiae (strain YJM789) OX=307796 GN=BGL2 P	9	16	16	16	48.6	34.118	313	0	16878000000	1406500000	21189000000
>sp|P50263|SIP18_YEAST Protein SIP18 OS=Saccharomyces cerevisiae (strain ATCC 204508 / S288c) OX=559292 GN=SIP18 PE=1 SV=1;>tr|A6ZMN4|A6ZMN4_YEAS7 Salt induced protein OS=Saccharomyces cerevisiae (strain YJM789) OX=307796 GN=SIP18 PE=4 SV=1;>tr|B3LM61|B3LM61_YEAS1 Protein SIP18 OS=Saccharomyces cerevisiae (strain RM11-1a) OX=285006 GN=SCRG_02066 PE=4 SV=1;>tr|C7GTS6|C7GTS6_YEAS2 Sip18p OS=Sacchar…	>sp|P50263|SIP18_YEAST Protein SIP18 OS=Saccharomyces cerevisiae (strain ATCC 204508 / S288c) OX=559292 GN=SIP18 PE=1 SV=1;>tr|A6ZMN4|A6ZMN4_YEAS7 Salt induced protein OS=Saccharomyces cerevisiae (strain YJM789) OX=307796 GN=SIP18 PE=4 SV=1;>tr|B3LM61|B3LM	7	2	2	2	26.6	8.8738	79	4.6796e-79	6056100000	1211200000	6874800000
>sp|P22943|HSP12_YEAST 12 kDa heat shock protein OS=Saccharomyces cerevisiae (strain ATCC 204508 / S288c) OX=559292 GN=HSP12 PE=1 SV=1;>tr|C7GY95|C7GY95_YEAS2 Hsp12p OS=Saccharomyces cerevisiae (strain JAY291) OX=574961 GN=HSP12 PE=4 SV=1;>tr|C8Z7S0|C8Z7S0_YEAS8 Hsp12p OS=Saccharomyces cerevisiae (strain Lalvin EC1118 / Prise de mousse) OX=643680 GN=EC1118_1F14_0727g PE=4 SV=1;>tr|G2WDC6|G2WDC6_Y…	>sp|P22943|HSP12_YEAST 12 kDa heat shock protein OS=Saccharomyces cerevisiae (strain ATCC 204508 / S288c) OX=559292 GN=HSP12 PE=1 SV=1;>tr|C7GY95|C7GY95_YEAS2 Hsp12p OS=Saccharomyces cerevisiae (strain JAY291) OX=574961 GN=HSP12 PE=4 SV=1;>tr|C8Z7S0|C8Z7S0	7	3	3	3	34.9	11.693	109	1.3291e-45	4212200000	601750000	4269300000
>sp|P14540|ALF_YEAST Fructose-bisphosphate aldolase OS=Saccharomyces cerevisiae (strain ATCC 204508 / S288c) OX=559292 GN=FBA1 PE=1 SV=3;>tr|A6ZZQ6|A6ZZQ6_YEAS7 Fructose-bisphosphate aldolase OS=Saccharomyces cerevisiae (strain YJM789) OX=307796 GN=FBA1 PE=3 SV=1;>tr|B3LR31|B3LR31_YEAS1 Fructose-bisphosphate aldolase OS=Saccharomyces cerevisiae (strain RM11-1a) OX=285006 GN=SCRG_03960 PE=3 SV=1;>…	>sp|P14540|ALF_YEAST Fructose-bisphosphate aldolase OS=Saccharomyces cerevisiae (strain ATCC 204508 / S288c) OX=559292 GN=FBA1 PE=1 SV=3;>tr|A6ZZQ6|A6ZZQ6_YEAS7 Fructose-bisphosphate aldolase OS=Saccharomyces cerevisiae (strain YJM789) OX=307796 GN=FBA1 PE	8	6	6	6	11.7	39.62	359	4.0434e-75	6895200000	430950000	7195600000
>sp|Q08969|GRE1_YEAST Protein GRE1 OS=Saccharomyces cerevisiae (strain ATCC 204508 / S288c) OX=559292 GN=GRE1 PE=1 SV=1;>tr|G2WNW2|G2WNW2_YEASK K7_Gre1p OS=Saccharomyces cerevisiae (strain Kyokai no. 7 / NBRC 101557) OX=721032 GN=K7_GRE1 PE=4 SV=1;>tr|N1P2K6|N1P2K6_YEASC Gre1p OS=Saccharomyces cerevisiae (strain CEN.PK113-7D) OX=889517 GN=CENPK1137D_1902 PE=4 SV=1;>tr|A6ZW32|A6ZW32_YEAS7 Conserve…	>sp|Q08969|GRE1_YEAST Protein GRE1 OS=Saccharomyces cerevisiae (strain ATCC 204508 / S288c) OX=559292 GN=GRE1 PE=1 SV=1;>tr|G2WNW2|G2WNW2_YEASK K7_Gre1p OS=Saccharomyces cerevisiae (strain Kyokai no. 7 / NBRC 101557) OX=721032 GN=K7_GRE1 PE=4 SV=1;>tr|N1P2	7	2	2	2	14.9	19.025	168	5.1698e-54	2689300000	384190000	2677800000
>sp|P00549|KPYK1_YEAST Pyruvate kinase 1 OS=Saccharomyces cerevisiae (strain ATCC 204508 / S288c) OX=559292 GN=CDC19 PE=1 SV=2;>tr|A7A0C8|A7A0C8_YEAS7 Pyruvate kinase OS=Saccharomyces cerevisiae (strain YJM789) OX=307796 GN=CDC19 PE=3 SV=1;>tr|B3LUX4|B3LUX4_YEAS1 Pyruvate kinase OS=Saccharomyces cerevisiae (strain RM11-1a) OX=285006 GN=SCRG_05674 PE=3 SV=1;>tr|B5VDI0|B5VDI0_YEAS6 Pyruvate kinase …	>sp|P00549|KPYK1_YEAST Pyruvate kinase 1 OS=Saccharomyces cerevisiae (strain ATCC 204508 / S288c) OX=559292 GN=CDC19 PE=1 SV=2;>tr|A7A0C8|A7A0C8_YEAS7 Pyruvate kinase OS=Saccharomyces cerevisiae (strain YJM789) OX=307796 GN=CDC19 PE=3 SV=1;>tr|B3LUX4|B3LUX	8	4	4	4	9.2	54.544	500	5.0772e-20	9162500000	327230000	7863700000
>sp|P0CT04|IPB2_YEAST Protease B inhibitor 2 OS=Saccharomyces cerevisiae (strain ATCC 204508 / S288c) OX=559292 GN=PBI2 PE=1 SV=1;>sp|P0CT05|IPB1_YEASX Protease B inhibitor 1 OS=Saccharomyces cerevisiae OX=4932 GN=PBI2 PE=1 SV=1;>tr|A6ZS62|A6ZS62_YEAS7 Proteinase inhibitor I2B (PBI2) OS=Saccharomyces cerevisiae (strain YJM789) OX=307796 GN=PBI2 PE=4 SV=1;>tr|B3LPQ0|B3LPQ0_YEAS1 Proteinase inhibit…	>sp|P0CT04|IPB2_YEAST Protease B inhibitor 2 OS=Saccharomyces cerevisiae (strain ATCC 204508 / S288c) OX=559292 GN=PBI2 PE=1 SV=1;>sp|P0CT05|IPB1_YEASX Protease B inhibitor 1 OS=Saccharomyces cerevisiae OX=4932 GN=PBI2 PE=1 SV=1;>tr|A6ZS62|A6ZS62_YEAS7 Pro	8	2	2	2	22.7	8.5897	75	1.807e-103	1445700000	289140000	1433500000
>sp|P39516|RS14B_YEAST 40S ribosomal protein S14-B OS=Saccharomyces cerevisiae (strain ATCC 204508 / S288c) OX=559292 GN=RPS14B PE=1 SV=2;>tr|A6ZQE5|A6ZQE5_YEAS7 Ribosomal protein S14B OS=Saccharomyces cerevisiae (strain YJM789) OX=307796 GN=RPS14B PE=3 SV=1;>tr|B3LPT6|B3LPT6_YEAS1 Ribosomal protein S14B OS=Saccharomyces cerevisiae (strain RM11-1a) OX=285006 GN=SCRG_03489 PE=3 SV=1;>tr|D3UF51|D3U…	>sp|P39516|RS14B_YEAST 40S ribosomal protein S14-B OS=Saccharomyces cerevisiae (strain ATCC 204508 / S288c) OX=559292 GN=RPS14B PE=1 SV=2;>tr|A6ZQE5|A6ZQE5_YEAS7 Ribosomal protein S14B OS=Saccharomyces cerevisiae (strain YJM789) OX=307796 GN=RPS14B PE=3 SV	12	1	1	1	9.4	14.65	138	1.7216e-07	2003600000	286230000	2003600000
>tr|G2WF67|G2WF67_YEASK K7_Qcr10p OS=Saccharomyces cerevisiae (strain Kyokai no. 7 / NBRC 101557) OX=721032 GN=K7_QCR10 PE=4 SV=1;>sp|P37299|QCR10_YEAST Cytochrome b-c1 complex subunit 10 OS=Saccharomyces cerevisiae (strain ATCC 204508 / S288c) OX=559292 GN=QCR10 PE=1 SV=2;>tr|A6ZSQ3|A6ZSQ3_YEAS7 Ubiquinol-cytochrome c oxidoreductase complex subunit OS=Saccharomyces cerevisiae (strain YJM789) OX=…	>tr|G2WF67|G2WF67_YEASK K7_Qcr10p OS=Saccharomyces cerevisiae (strain Kyokai no. 7 / NBRC 101557) OX=721032 GN=K7_QCR10 PE=4 SV=1;>sp|P37299|QCR10_YEAST Cytochrome b-c1 complex subunit 10 OS=Saccharomyces cerevisiae (strain ATCC 204508 / S288c) OX=559292 G	6	1	1	1	24.4	8.721	78	7.7588e-26	1340600000	268120000	1340600000
>sp|Q08245|ZEO1_YEAST Protein ZEO1 OS=Saccharomyces cerevisiae (strain ATCC 204508 / S288c) OX=559292 GN=ZEO1 PE=1 SV=3;>tr|G2WMC7|G2WMC7_YEASK K7_Zeo1p OS=Saccharomyces cerevisiae (strain Kyokai no. 7 / NBRC 101557) OX=721032 GN=K7_ZEO1 PE=4 SV=1;>tr|N1NZ26|N1NZ26_YEASC Zeo1p OS=Saccharomyces cerevisiae (strain CEN.PK113-7D) OX=889517 GN=CENPK1137D_2409 PE=4 SV=1;>tr|A6ZNA1|A6ZNA1_YEAS7 Zeocin r…	>sp|Q08245|ZEO1_YEAST Protein ZEO1 OS=Saccharomyces cerevisiae (strain ATCC 204508 / S288c) OX=559292 GN=ZEO1 PE=1 SV=3;>tr|G2WMC7|G2WMC7_YEASK K7_Zeo1p OS=Saccharomyces cerevisiae (strain Kyokai no. 7 / NBRC 101557) OX=721032 GN=K7_ZEO1 PE=4 SV=1;>tr|N1NZ	7	4	4	4	31	12.589	113	1.132e-225	1304000000	217340000	1600300000
>sp|Q2V2P2|YK065_YEAST Uncharacterized protein YKL065W-A OS=Saccharomyces cerevisiae (strain ATCC 204508 / S288c) OX=559292 GN=YKL065W-A PE=4 SV=1;>tr|A6ZZQ0|A6ZZQ0_YEAS7 Conserved protein OS=Saccharomyces cerevisiae (strain YJM789) OX=307796 GN=SCY_3310 PE=4 SV=1;>tr|B3LR25|B3LR25_YEAS1 Uncharacterized protein OS=Saccharomyces cerevisiae (strain RM11-1a) OX=285006 GN=SCRG_03954 PE=4 SV=1;>tr|C7G…	>sp|Q2V2P2|YK065_YEAST Uncharacterized protein YKL065W-A OS=Saccharomyces cerevisiae (strain ATCC 204508 / S288c) OX=559292 GN=YKL065W-A PE=4 SV=1;>tr|A6ZZQ0|A6ZZQ0_YEAS7 Conserved protein OS=Saccharomyces cerevisiae (strain YJM789) OX=307796 GN=SCY_3310 P	7	1	1	1	15.1	8.531	73	0.0035761	323600000	161800000	323600000
>sp|P00925|ENO2_YEAST Enolase 2 OS=Saccharomyces cerevisiae (strain ATCC 204508 / S288c) OX=559292 GN=ENO2 PE=1 SV=2;>tr|A6ZT81|A6ZT81_YEAS7 Enolase OS=Saccharomyces cerevisiae (strain YJM789) OX=307796 GN=ENO2 PE=3 SV=1;>tr|B3LST6|B3LST6_YEAS1 Enolase OS=Saccharomyces cerevisiae (strain RM11-1a) OX=285006 GN=SCRG_04885 PE=3 SV=1;>tr|G2WFP7|G2WFP7_YEASK K7_Eno2p OS=Saccharomyces cerevisiae (strai…	>sp|P00925|ENO2_YEAST Enolase 2 OS=Saccharomyces cerevisiae (strain ATCC 204508 / S288c) OX=559292 GN=ENO2 PE=1 SV=2;>tr|A6ZT81|A6ZT81_YEAS7 Enolase OS=Saccharomyces cerevisiae (strain YJM789) OX=307796 GN=ENO2 PE=3 SV=1;>tr|B3LST6|B3LST6_YEAS1 Enolase OS=	10	4	4	4	9.8	46.914	437	7.0815e-15	3221400000	161070000	3250700000
>sp|P05319|RLA2_YEAST 60S acidic ribosomal protein P2-alpha OS=Saccharomyces cerevisiae (strain ATCC 204508 / S288c) OX=559292 GN=RPP2A PE=1 SV=1;>tr|A6ZNH0|A6ZNH0_YEAS7 Conserved protein OS=Saccharomyces cerevisiae (strain YJM789) OX=307796 GN=RPP2A PE=3 SV=1;>tr|B3LJ19|B3LJ19_YEAS1 60S acidic ribosomal protein P2A OS=Saccharomyces cerevisiae (strain RM11-1a) OX=285006 GN=SCRG_01363 PE=3 SV=1;>t…	>sp|P05319|RLA2_YEAST 60S acidic ribosomal protein P2-alpha OS=Saccharomyces cerevisiae (strain ATCC 204508 / S288c) OX=559292 GN=RPP2A PE=1 SV=1;>tr|A6ZNH0|A6ZNH0_YEAS7 Conserved protein OS=Saccharomyces cerevisiae (strain YJM789) OX=307796 GN=RPP2A PE=3	7	1	1	1	11.3	10.746	106	8.9545e-19	950980000	158500000	950980000
>tr|B5VQ11|B5VQ11_YEAS6 60S ribosomal protein L20 OS=Saccharomyces cerevisiae (strain AWRI1631) OX=545124 GN=AWRI1631_133820 PE=3 SV=1;>tr|N1NYP8|N1NYP8_YEASC 60S ribosomal protein L20 OS=Saccharomyces cerevisiae (strain CEN.PK113-7D) OX=889517 GN=CENPK1137D_283 PE=3 SV=1;>tr|A6ZMV5|A6ZMV5_YEAS7 60S ribosomal protein L20 OS=Saccharomyces cerevisiae (strain YJM789) OX=307796 GN=RPL20A PE=3 SV=1;>t…	>tr|B5VQ11|B5VQ11_YEAS6 60S ribosomal protein L20 OS=Saccharomyces cerevisiae (strain AWRI1631) OX=545124 GN=AWRI1631_133820 PE=3 SV=1;>tr|N1NYP8|N1NYP8_YEASC 60S ribosomal protein L20 OS=Saccharomyces cerevisiae (strain CEN.PK113-7D) OX=889517 GN=CENPK113	11	1	1	1	5.6	21.303	180	0.00013576	1395000000	155000000	1395000000
>sp|A6ZXP4|SUB2_YEAS7 ATP-dependent RNA helicase SUB2 OS=Saccharomyces cerevisiae (strain YJM789) OX=307796 GN=SUB2 PE=3 SV=1;>sp|Q07478|SUB2_YEAST ATP-dependent RNA helicase SUB2 OS=Saccharomyces cerevisiae (strain ATCC 204508 / S288c) OX=559292 GN=SUB2 PE=1 SV=1;>tr|B3LGX8|B3LGX8_YEAS1 ATP-dependent RNA helicase SUB2 OS=Saccharomyces cerevisiae (strain RM11-1a) OX=285006 GN=SCRG_00580 PE=4 SV=1…	>sp|A6ZXP4|SUB2_YEAS7 ATP-dependent RNA helicase SUB2 OS=Saccharomyces cerevisiae (strain YJM789) OX=307796 GN=SUB2 PE=3 SV=1;>sp|Q07478|SUB2_YEAST ATP-dependent RNA helicase SUB2 OS=Saccharomyces cerevisiae (strain ATCC 204508 / S288c) OX=559292 GN=SUB2 P	8	1	1	1	1.8	50.278	446	0.02196	3188600000	151840000	3188600000
>sp|P00445|SODC_YEAST Superoxide dismutase [Cu-Zn] OS=Saccharomyces cerevisiae (strain ATCC 204508 / S288c) OX=559292 GN=SOD1 PE=1 SV=2;>tr|A6ZQ60|A6ZQ60_YEAS7 Superoxide dismutase [Cu-Zn] OS=Saccharomyces cerevisiae (strain YJM789) OX=307796 GN=SOD1 PE=3 SV=1;>tr|C7GMA4|C7GMA4_YEAS2 Superoxide dismutase [Cu-Zn] OS=Saccharomyces cerevisiae (strain JAY291) OX=574961 GN=SOD1 PE=3 SV=1;>tr|C8ZBQ1|C8…	>sp|P00445|SODC_YEAST Superoxide dismutase [Cu-Zn] OS=Saccharomyces cerevisiae (strain ATCC 204508 / S288c) OX=559292 GN=SOD1 PE=1 SV=2;>tr|A6ZQ60|A6ZQ60_YEAS7 Superoxide dismutase [Cu-Zn] OS=Saccharomyces cerevisiae (strain YJM789) OX=307796 GN=SOD1 PE=3	6	14	14	14	71.4	15.854	154	2.9444e-109	1803300000	150270000	833890000
>sp|P00359|G3P3_YEAST Glyceraldehyde-3-phosphate dehydrogenase 3 OS=Saccharomyces cerevisiae (strain ATCC 204508 / S288c) OX=559292 GN=TDH3 PE=1 SV=3;>tr|A6ZUK2|A6ZUK2_YEAS7 Glyceraldehyde-3-phosphate dehydrogenase OS=Saccharomyces cerevisiae (strain YJM789) OX=307796 GN=TDH3 PE=3 SV=1;>tr|B3LI45|B3LI45_YEAS1 Glyceraldehyde-3-phosphate dehydrogenase OS=Saccharomyces cerevisiae (strain RM11-1a) OX…	>sp|P00359|G3P3_YEAST Glyceraldehyde-3-phosphate dehydrogenase 3 OS=Saccharomyces cerevisiae (strain ATCC 204508 / S288c) OX=559292 GN=TDH3 PE=1 SV=3;>tr|A6ZUK2|A6ZUK2_YEAS7 Glyceraldehyde-3-phosphate dehydrogenase OS=Saccharomyces cerevisiae (strain YJM78	7	12	12	3	37	35.746	332	9.0842e-288	2936300000	146810000	2811700000
>sp|P00942|TPIS_YEAST Triosephosphate isomerase OS=Saccharomyces cerevisiae (strain ATCC 204508 / S288c) OX=559292 GN=TPI1 PE=1 SV=2;>tr|A6ZY16|A6ZY16_YEAS7 Triosephosphate isomerase OS=Saccharomyces cerevisiae (strain YJM789) OX=307796 GN=TPI1 PE=3 SV=1;>tr|B3LGL8|B3LGL8_YEAS1 Triosephosphate isomerase OS=Saccharomyces cerevisiae (strain RM11-1a) OX=285006 GN=SCRG_00464 PE=3 SV=1;>tr|B5VFV0|B5VF…	>sp|P00942|TPIS_YEAST Triosephosphate isomerase OS=Saccharomyces cerevisiae (strain ATCC 204508 / S288c) OX=559292 GN=TPI1 PE=1 SV=2;>tr|A6ZY16|A6ZY16_YEAS7 Triosephosphate isomerase OS=Saccharomyces cerevisiae (strain YJM789) OX=307796 GN=TPI1 PE=3 SV=1;>	8	12	12	12	61.3	26.795	248	6.1089e-252	1755400000	146280000	1401600000
>sp|P0CX37|RS6A_YEAST 40S ribosomal protein S6-A OS=Saccharomyces cerevisiae (strain ATCC 204508 / S288c) OX=559292 GN=RPS6A PE=1 SV=1;>sp|P0CX38|RS6B_YEAST 40S ribosomal protein S6-B OS=Saccharomyces cerevisiae (strain ATCC 204508 / S288c) OX=559292 GN=RPS6B PE=1 SV=1;>tr|A6ZLC2|A6ZLC2_YEAS7 40S ribosomal protein S6 OS=Saccharomyces cerevisiae (strain YJM789) OX=307796 GN=RPS6B PE=3 SV=1;>tr|C8Z…	>sp|P0CX37|RS6A_YEAST 40S ribosomal protein S6-A OS=Saccharomyces cerevisiae (strain ATCC 204508 / S288c) OX=559292 GN=RPS6A PE=1 SV=1;>sp|P0CX38|RS6B_YEAST 40S ribosomal protein S6-B OS=Saccharomyces cerevisiae (strain ATCC 204508 / S288c) OX=559292 GN=RP	10	3	3	3	16.5	26.996	236	2.0937e-14	1012800000	126610000	1012800000
>sp|P00128|QCR7_YEAST Cytochrome b-c1 complex subunit 7 OS=Saccharomyces cerevisiae (strain ATCC 204508 / S288c) OX=559292 GN=QCR7 PE=1 SV=2;>tr|A6ZZB6|A6ZZB6_YEAS7 Cytochrome b-c1 complex subunit 7 OS=Saccharomyces cerevisiae (strain YJM789) OX=307796 GN=QCR7 PE=3 SV=1;>tr|B3LFE2|B3LFE2_YEAS1 Cytochrome b-c1 complex subunit 7 OS=Saccharomyces cerevisiae (strain RM11-1a) OX=285006 GN=SCRG_00014 P…	>sp|P00128|QCR7_YEAST Cytochrome b-c1 complex subunit 7 OS=Saccharomyces cerevisiae (strain ATCC 204508 / S288c) OX=559292 GN=QCR7 PE=1 SV=2;>tr|A6ZZB6|A6ZZB6_YEAS7 Cytochrome b-c1 complex subunit 7 OS=Saccharomyces cerevisiae (strain YJM789) OX=307796 GN=	7	2	2	2	16.5	14.565	127	3.3677e-11	1004900000	125610000	950900000
>sp|P19657|PMA2_YEAST Plasma membrane ATPase 2 OS=Saccharomyces cerevisiae (strain ATCC 204508 / S288c) OX=559292 GN=PMA2 PE=1 SV=3;>tr|A6ZWL2|A6ZWL2_YEAS7 Plasma membrane ATPase OS=Saccharomyces cerevisiae (strain YJM789) OX=307796 GN=PMA2 PE=3 SV=1;>tr|B3LL29|B3LL29_YEAS1 Plasma membrane ATPase OS=Saccharomyces cerevisiae (strain RM11-1a) OX=285006 GN=SCRG_02456 PE=3 SV=1;>tr|C7GU18|C7GU18_YEAS…	>sp|P19657|PMA2_YEAST Plasma membrane ATPase 2 OS=Saccharomyces cerevisiae (strain ATCC 204508 / S288c) OX=559292 GN=PMA2 PE=1 SV=3;>tr|A6ZWL2|A6ZWL2_YEAS7 Plasma membrane ATPase OS=Saccharomyces cerevisiae (strain YJM789) OX=307796 GN=PMA2 PE=3 SV=1;>tr|B	16	2	2	1	3.6	102.17	947	1.4407e-68	3766900000	125560000	3730100000
>tr|C7GKP2|C7GKP2_YEAS2 Rps18ap OS=Saccharomyces cerevisiae (strain JAY291) OX=574961 GN=RPS18A PE=3 SV=1;>sp|P0CX55|RS18A_YEAST 40S ribosomal protein S18-A OS=Saccharomyces cerevisiae (strain ATCC 204508 / S288c) OX=559292 GN=RPS18A PE=1 SV=1;>sp|P0CX56|RS18B_YEAST 40S ribosomal protein S18-B OS=Saccharomyces cerevisiae (strain ATCC 204508 / S288c) OX=559292 GN=RPS18B PE=1 SV=1;>tr|A6ZM36|A6ZM36…	>tr|C7GKP2|C7GKP2_YEAS2 Rps18ap OS=Saccharomyces cerevisiae (strain JAY291) OX=574961 GN=RPS18A PE=3 SV=1;>sp|P0CX55|RS18A_YEAST 40S ribosomal protein S18-A OS=Saccharomyces cerevisiae (strain ATCC 204508 / S288c) OX=559292 GN=RPS18A PE=1 SV=1;>sp|P0CX56|R	9	1	1	1	7.5	17.201	147	3.3409e-06	1172500000	117250000	1172500000
>sp|P53252|PIL1_YEAST Sphingolipid long chain base-responsive protein PIL1 OS=Saccharomyces cerevisiae (strain ATCC 204508 / S288c) OX=559292 GN=PIL1 PE=1 SV=1;>tr|A6ZV68|A6ZV68_YEAS7 Phosphorylation inhibited by long chain bases OS=Saccharomyces cerevisiae (strain YJM789) OX=307796 GN=PIL1 PE=4 SV=1;>tr|B3LIE0|B3LIE0_YEAS1 Sphingolipid long chain base-responsive protein PIL1 OS=Saccharomyces cer…	>sp|P53252|PIL1_YEAST Sphingolipid long chain base-responsive protein PIL1 OS=Saccharomyces cerevisiae (strain ATCC 204508 / S288c) OX=559292 GN=PIL1 PE=1 SV=1;>tr|A6ZV68|A6ZV68_YEAS7 Phosphorylation inhibited by long chain bases OS=Saccharomyces cerevisia	8	4	4	4	17.4	38.349	339	1.1615e-77	1497700000	99848000	2443100000
>sp|P04037|COX4_YEAST Cytochrome c oxidase subunit 4, mitochondrial OS=Saccharomyces cerevisiae (strain ATCC 204508 / S288c) OX=559292 GN=COX4 PE=1 SV=1;>tr|A6ZU01|A6ZU01_YEAS7 Cytochrome c oxidase subunit IV OS=Saccharomyces cerevisiae (strain YJM789) OX=307796 GN=COX4 PE=4 SV=1;>tr|B3LHN6|B3LHN6_YEAS1 Cytochrome c oxidase subunit IV OS=Saccharomyces cerevisiae (strain RM11-1a) OX=285006 GN=SCRG…	>sp|P04037|COX4_YEAST Cytochrome c oxidase subunit 4, mitochondrial OS=Saccharomyces cerevisiae (strain ATCC 204508 / S288c) OX=559292 GN=COX4 PE=1 SV=1;>tr|A6ZU01|A6ZU01_YEAS7 Cytochrome c oxidase subunit IV OS=Saccharomyces cerevisiae (strain YJM789) OX=	14	2	2	2	23.2	17.142	155	1.3633e-23	798780000	99848000	774800000
>tr|A6ZRS4|A6ZRS4_YEAS7 Glycoprotein OS=Saccharomyces cerevisiae (strain YJM789) OX=307796 GN=YGP1 PE=4 SV=1;>tr|B3LP15|B3LP15_YEAS1 Protein YGP1 OS=Saccharomyces cerevisiae (strain RM11-1a) OX=285006 GN=SCRG_03293 PE=4 SV=1;>tr|C7GXW0|C7GXW0_YEAS2 Ygp1p OS=Saccharomyces cerevisiae (strain JAY291) OX=574961 GN=YGP1 PE=4 SV=1;>tr|C8ZG69|C8ZG69_YEAS8 Ygp1p OS=Saccharomyces cerevisiae (strain Lalvin…	>tr|A6ZRS4|A6ZRS4_YEAS7 Glycoprotein OS=Saccharomyces cerevisiae (strain YJM789) OX=307796 GN=YGP1 PE=4 SV=1;>tr|B3LP15|B3LP15_YEAS1 Protein YGP1 OS=Saccharomyces cerevisiae (strain RM11-1a) OX=285006 GN=SCRG_03293 PE=4 SV=1;>tr|C7GXW0|C7GXW0_YEAS2 Ygp1p O	7	7	7	7	19.2	37.358	354	4.2764e-61	1084400000	90366000	1084400000
>sp|P00560|PGK_YEAST Phosphoglycerate kinase OS=Saccharomyces cerevisiae (strain ATCC 204508 / S288c) OX=559292 GN=PGK1 PE=1 SV=2;>tr|A6ZTJ3|A6ZTJ3_YEAS7 Phosphoglycerate kinase OS=Saccharomyces cerevisiae (strain YJM789) OX=307796 GN=PGK1 PE=3 SV=1;>tr|B3LU83|B3LU83_YEAS1 Phosphoglycerate kinase OS=Saccharomyces cerevisiae (strain RM11-1a) OX=285006 GN=SCRG_05411 PE=3 SV=1;>tr|C7GQM4|C7GQM4_YEAS…	>sp|P00560|PGK_YEAST Phosphoglycerate kinase OS=Saccharomyces cerevisiae (strain ATCC 204508 / S288c) OX=559292 GN=PGK1 PE=1 SV=2;>tr|A6ZTJ3|A6ZTJ3_YEAS7 Phosphoglycerate kinase OS=Saccharomyces cerevisiae (strain YJM789) OX=307796 GN=PGK1 PE=3 SV=1;>tr|B3	8	4	4	4	12	44.738	416	9.2358e-40	2091400000	77460000	2441700000
>sp|P09938|RIR2_YEAST Ribonucleoside-diphosphate reductase small chain 1 OS=Saccharomyces cerevisiae (strain ATCC 204508 / S288c) OX=559292 GN=RNR2 PE=1 SV=2;>tr|A6ZPU8|A6ZPU8_YEAS7 Ribonucleotide reductase subunit OS=Saccharomyces cerevisiae (strain YJM789) OX=307796 GN=RNR2 PE=4 SV=1;>tr|B3LQ83|B3LQ83_YEAS1 Ribonucleotide reductase subunit OS=Saccharomyces cerevisiae (strain RM11-1a) OX=285006 …	>sp|P09938|RIR2_YEAST Ribonucleoside-diphosphate reductase small chain 1 OS=Saccharomyces cerevisiae (strain ATCC 204508 / S288c) OX=559292 GN=RNR2 PE=1 SV=2;>tr|A6ZPU8|A6ZPU8_YEAS7 Ribonucleotide reductase subunit OS=Saccharomyces cerevisiae (strain YJM78	8	4	4	4	7.3	46.147	399	1.5002e-09	1457500000	76713000	1457500000
>tr|B5VM12|B5VM12_YEAS6 Phosphoglycerate mutase (Fragment) OS=Saccharomyces cerevisiae (strain AWRI1631) OX=545124 GN=AWRI1631_110760 PE=3 SV=1;>sp|P00950|PMG1_YEAST Phosphoglycerate mutase 1 OS=Saccharomyces cerevisiae (strain ATCC 204508 / S288c) OX=559292 GN=GPM1 PE=1 SV=3;>tr|A6ZZH0|A6ZZH0_YEAS7 Phosphoglycerate mutase OS=Saccharomyces cerevisiae (strain YJM789) OX=307796 GN=GPM1 PE=3 SV=1;>t…	>tr|B5VM12|B5VM12_YEAS6 Phosphoglycerate mutase (Fragment) OS=Saccharomyces cerevisiae (strain AWRI1631) OX=545124 GN=AWRI1631_110760 PE=3 SV=1;>sp|P00950|PMG1_YEAST Phosphoglycerate mutase 1 OS=Saccharomyces cerevisiae (strain ATCC 204508 / S288c) OX=5592	8	2	2	2	11.7	28.744	257	4.7205e-28	1147100000	76472000	1162500000
>sp|P31379|LDS1_YEAST Outer spore wall protein LDS1 OS=Saccharomyces cerevisiae (strain ATCC 204508 / S288c) OX=559292 GN=LDS1 PE=1 SV=1;>tr|A7A0F0|A7A0F0_YEAS7 Conserved protein OS=Saccharomyces cerevisiae (strain YJM789) OX=307796 GN=SCY_0061 PE=4 SV=1;>tr|B3LUV2|B3LUV2_YEAS1 Uncharacterized protein OS=Saccharomyces cerevisiae (strain RM11-1a) OX=285006 GN=SCRG_05652 PE=4 SV=1;>tr|B5VDK5|B5VDK5…	>sp|P31379|LDS1_YEAST Outer spore wall protein LDS1 OS=Saccharomyces cerevisiae (strain ATCC 204508 / S288c) OX=559292 GN=LDS1 PE=1 SV=1;>tr|A7A0F0|A7A0F0_YEAS7 Conserved protein OS=Saccharomyces cerevisiae (strain YJM789) OX=307796 GN=SCY_0061 PE=4 SV=1;>	8	2	2	2	4.3	37.05	325	3.0299e-26	664960000	66496000	664960000
>tr|C7GQ17|C7GQ17_YEAS2 Rim1p OS=Saccharomyces cerevisiae (strain JAY291) OX=574961 GN=RIM1 PE=4 SV=1;>sp|P32445|RIM1_YEAST Single-stranded DNA-binding protein RIM1, mitochondrial OS=Saccharomyces cerevisiae (strain ATCC 204508 / S288c) OX=559292 GN=RIM1 PE=1 SV=1;>tr|A6ZTL0|A6ZTL0_YEAS7 DNA binding protein OS=Saccharomyces cerevisiae (strain YJM789) OX=307796 GN=RIM1 PE=4 SV=1;>tr|B3LUA0|B3LUA0_…	>tr|C7GQ17|C7GQ17_YEAS2 Rim1p OS=Saccharomyces cerevisiae (strain JAY291) OX=574961 GN=RIM1 PE=4 SV=1;>sp|P32445|RIM1_YEAST Single-stranded DNA-binding protein RIM1, mitochondrial OS=Saccharomyces cerevisiae (strain ATCC 204508 / S288c) OX=559292 GN=RIM1 P	7	2	2	2	22.1	15.549	136	2.5089e-20	464590000	66371000	392950000
>sp|Q12363|WTM1_YEAST Transcriptional modulator WTM1 OS=Saccharomyces cerevisiae (strain ATCC 204508 / S288c) OX=559292 GN=WTM1 PE=1 SV=1;>tr|A6ZP71|A6ZP71_YEAS7 Transcriptional modulator OS=Saccharomyces cerevisiae (strain YJM789) OX=307796 GN=WTM1 PE=4 SV=1;>tr|B3LJQ2|B3LJQ2_YEAS1 Transcriptional modulator WTM1 OS=Saccharomyces cerevisiae (strain RM11-1a) OX=285006 GN=SCRG_01616 PE=4 SV=1;>tr|B…	>sp|Q12363|WTM1_YEAST Transcriptional modulator WTM1 OS=Saccharomyces cerevisiae (strain ATCC 204508 / S288c) OX=559292 GN=WTM1 PE=1 SV=1;>tr|A6ZP71|A6ZP71_YEAS7 Transcriptional modulator OS=Saccharomyces cerevisiae (strain YJM789) OX=307796 GN=WTM1 PE=4 S	8	3	3	3	9.2	48.382	437	1.8325e-18	1245100000	62257000	1245100000
>sp|P15108|HSC82_YEAST ATP-dependent molecular chaperone HSC82 OS=Saccharomyces cerevisiae (strain ATCC 204508 / S288c) OX=559292 GN=HSC82 PE=1 SV=4;>tr|A0A140HDC6|A0A140HDC6_YEASX Hsp90 family chaperone OS=Saccharomyces cerevisiae OX=4932 GN=HSC82 PE=3 SV=1;>tr|A6ZMP7|A6ZMP7_YEAS7 Chaperonin OS=Saccharomyces cerevisiae (strain YJM789) OX=307796 GN=HSC82 PE=3 SV=1;>tr|B3LM73|B3LM73_YEAS1 Chaperon…	>sp|P15108|HSC82_YEAST ATP-dependent molecular chaperone HSC82 OS=Saccharomyces cerevisiae (strain ATCC 204508 / S288c) OX=559292 GN=HSC82 PE=1 SV=4;>tr|A0A140HDC6|A0A140HDC6_YEASX Hsp90 family chaperone OS=Saccharomyces cerevisiae OX=4932 GN=HSC82 PE=3 SV	7	9	9	5	9.5	80.899	705	4.3484e-34	2243100000	60624000	1934800000
>sp|P00447|SODM_YEAST Superoxide dismutase [Mn], mitochondrial OS=Saccharomyces cerevisiae (strain ATCC 204508 / S288c) OX=559292 GN=SOD2 PE=1 SV=1;>tr|A6ZSR2|A6ZSR2_YEAS7 Superoxide dismutase OS=Saccharomyces cerevisiae (strain YJM789) OX=307796 GN=SOD2 PE=3 SV=1;>tr|B3LSC9|B3LSC9_YEAS1 Superoxide dismutase OS=Saccharomyces cerevisiae (strain RM11-1a) OX=285006 GN=SCRG_04714 PE=3 SV=1;>tr|B5VJT4…	>sp|P00447|SODM_YEAST Superoxide dismutase [Mn], mitochondrial OS=Saccharomyces cerevisiae (strain ATCC 204508 / S288c) OX=559292 GN=SOD2 PE=1 SV=1;>tr|A6ZSR2|A6ZSR2_YEAS7 Superoxide dismutase OS=Saccharomyces cerevisiae (strain YJM789) OX=307796 GN=SOD2 P	10	7	7	7	56.7	25.774	233	9.0216e-169	629280000	57208000	1453800000
>sp|P02994|EF1A_YEAST Elongation factor 1-alpha OS=Saccharomyces cerevisiae (strain ATCC 204508 / S288c) OX=559292 GN=TEF1 PE=1 SV=1;>tr|A6ZL63|A6ZL63_YEAS7 Elongation factor 1-alpha OS=Saccharomyces cerevisiae (strain YJM789) OX=307796 GN=TEF2 PE=3 SV=1;>tr|B3LK50|B3LK50_YEAS1 Elongation factor 1-alpha OS=Saccharomyces cerevisiae (strain RM11-1a) OX=285006 GN=SCRG_02562 PE=3 SV=1;>tr|B5VTM5|B5VT…	>sp|P02994|EF1A_YEAST Elongation factor 1-alpha OS=Saccharomyces cerevisiae (strain ATCC 204508 / S288c) OX=559292 GN=TEF1 PE=1 SV=1;>tr|A6ZL63|A6ZL63_YEAS7 Elongation factor 1-alpha OS=Saccharomyces cerevisiae (strain YJM789) OX=307796 GN=TEF2 PE=3 SV=1;>	11	4	4	4	7	50.032	458	2.0107e-108	1255600000	57072000	1575800000
>sp|P32324|EF2_YEAST Elongation factor 2 OS=Saccharomyces cerevisiae (strain ATCC 204508 / S288c) OX=559292 GN=EFT1 PE=1 SV=1;>tr|A6ZNY0|A6ZNY0_YEAS7 Translation elongation factor 2 (EF-2) OS=Saccharomyces cerevisiae (strain YJM789) OX=307796 GN=EFT1 PE=4 SV=1;>tr|B3LFR5|B3LFR5_YEAS1 Translation elongation factor 2 OS=Saccharomyces cerevisiae (strain RM11-1a) OX=285006 GN=SCRG_00145 PE=4 SV=1;>tr…	>sp|P32324|EF2_YEAST Elongation factor 2 OS=Saccharomyces cerevisiae (strain ATCC 204508 / S288c) OX=559292 GN=EFT1 PE=1 SV=1;>tr|A6ZNY0|A6ZNY0_YEAS7 Translation elongation factor 2 (EF-2) OS=Saccharomyces cerevisiae (strain YJM789) OX=307796 GN=EFT1 PE=4	9	4	4	4	5	93.288	842	3.0236e-47	2422200000	52657000	2549900000
>tr|A6ZZP9|A6ZZP9_YEAS7 Nucleoside diphosphate kinase OS=Saccharomyces cerevisiae (strain YJM789) OX=307796 GN=YNK1 PE=3 SV=1;>tr|B3LR24|B3LR24_YEAS1 Nucleoside diphosphate kinase OS=Saccharomyces cerevisiae (strain RM11-1a) OX=285006 GN=SCRG_03953 PE=3 SV=1;>tr|C8ZCA5|C8ZCA5_YEAS8 Nucleoside diphosphate kinase OS=Saccharomyces cerevisiae (strain Lalvin EC1118 / Prise de mousse) OX=643680 GN=EC11…	>tr|A6ZZP9|A6ZZP9_YEAS7 Nucleoside diphosphate kinase OS=Saccharomyces cerevisiae (strain YJM789) OX=307796 GN=YNK1 PE=3 SV=1;>tr|B3LR24|B3LR24_YEAS1 Nucleoside diphosphate kinase OS=Saccharomyces cerevisiae (strain RM11-1a) OX=285006 GN=SCRG_03953 PE=3 SV	7	7	7	7	51.6	17.18	153	3.2328e-209	435390000	48376000	435390000
>sp|P53319|6PGD2_YEAST 6-phosphogluconate dehydrogenase, decarboxylating 2 OS=Saccharomyces cerevisiae (strain ATCC 204508 / S288c) OX=559292 GN=GND2 PE=1 SV=1;>tr|A6ZUR4|A6ZUR4_YEAS7 6-phosphogluconate dehydrogenase, decarboxylating OS=Saccharomyces cerevisiae (strain YJM789) OX=307796 GN=GND2 PE=3 SV=1;>tr|B3LHY4|B3LHY4_YEAS1 6-phosphogluconate dehydrogenase, decarboxylating OS=Saccharomyces ce…	>sp|P53319|6PGD2_YEAST 6-phosphogluconate dehydrogenase, decarboxylating 2 OS=Saccharomyces cerevisiae (strain ATCC 204508 / S288c) OX=559292 GN=GND2 PE=1 SV=1;>tr|A6ZUR4|A6ZUR4_YEAS7 6-phosphogluconate dehydrogenase, decarboxylating OS=Saccharomyces cerev	8	3	3	1	5.9	53.922	492	8.0349e-19	1131300000	43511000	1109900000
>sp|A6ZMG4|SPG4_YEAS7 Stationary phase protein 4 OS=Saccharomyces cerevisiae (strain YJM789) OX=307796 GN=SPG4 PE=3 SV=1;>sp|B3LLZ8|SPG4_YEAS1 Stationary phase protein 4 OS=Saccharomyces cerevisiae (strain RM11-1a) OX=285006 GN=SPG4 PE=3 SV=1;>sp|C7GWA2|SPG4_YEAS2 Stationary phase protein 4 OS=Saccharomyces cerevisiae (strain JAY291) OX=574961 GN=SPG4 PE=3 SV=1;>sp|C8ZEW0|SPG4_YEAS8 Stationary ph…	>sp|A6ZMG4|SPG4_YEAS7 Stationary phase protein 4 OS=Saccharomyces cerevisiae (strain YJM789) OX=307796 GN=SPG4 PE=3 SV=1;>sp|B3LLZ8|SPG4_YEAS1 Stationary phase protein 4 OS=Saccharomyces cerevisiae (strain RM11-1a) OX=285006 GN=SPG4 PE=3 SV=1;>sp|C7GWA2|SP	7	2	2	2	20.9	13.18	115	2.8265e-05	296790000	42398000	211150000
>tr|C8ZI26|C8ZI26_YEAS8 Cyt1p OS=Saccharomyces cerevisiae (strain Lalvin EC1118 / Prise de mousse) OX=643680 GN=EC1118_1O4_2663g PE=4 SV=1;>sp|P07143|CY1_YEAST Cytochrome c1, heme protein, mitochondrial OS=Saccharomyces cerevisiae (strain ATCC 204508 / S288c) OX=559292 GN=CYT1 PE=1 SV=1;>tr|A0A1L4AA21|A0A1L4AA21_YEASX Cyt1p OS=Saccharomyces cerevisiae OX=4932 GN=CYT1 PE=4 SV=1;>tr|A6ZNR7|A6ZNR7_Y…	>tr|C8ZI26|C8ZI26_YEAS8 Cyt1p OS=Saccharomyces cerevisiae (strain Lalvin EC1118 / Prise de mousse) OX=643680 GN=EC1118_1O4_2663g PE=4 SV=1;>sp|P07143|CY1_YEAST Cytochrome c1, heme protein, mitochondrial OS=Saccharomyces cerevisiae (strain ATCC 204508 / S28	16	1	1	1	6.1	34.612	314	1.2302e-10	464270000	42206000	464270000
>tr|A6ZLZ1|A6ZLZ1_YEAS7 FK506-binding protein OS=Saccharomyces cerevisiae (strain YJM789) OX=307796 GN=FPR3 PE=3 SV=1;>tr|B3LLI2|B3LLI2_YEAS1 FK506-binding protein OS=Saccharomyces cerevisiae (strain RM11-1a) OX=285006 GN=SCRG_01824 PE=3 SV=1;>tr|C7GW09|C7GW09_YEAS2 FK506-binding protein OS=Saccharomyces cerevisiae (strain JAY291) OX=574961 GN=FPR3 PE=3 SV=1;>tr|C8ZED1|C8ZED1_YEAS8 FK506-binding …	>tr|A6ZLZ1|A6ZLZ1_YEAS7 FK506-binding protein OS=Saccharomyces cerevisiae (strain YJM789) OX=307796 GN=FPR3 PE=3 SV=1;>tr|B3LLI2|B3LLI2_YEAS1 FK506-binding protein OS=Saccharomyces cerevisiae (strain RM11-1a) OX=285006 GN=SCRG_01824 PE=3 SV=1;>tr|C7GW09|C7	8	3	3	3	10.5	46.164	408	3.8677e-09	315090000	39386000	301760000
>sp|P53184|PNC1_YEAST Nicotinamidase OS=Saccharomyces cerevisiae (strain ATCC 204508 / S288c) OX=559292 GN=PNC1 PE=1 SV=1;>tr|A6ZUV8|A6ZUV8_YEAS7 Nicotinamidase OS=Saccharomyces cerevisiae (strain YJM789) OX=307796 GN=PNC1 PE=4 SV=1;>tr|B3LIP8|B3LIP8_YEAS1 Nicotinamidase OS=Saccharomyces cerevisiae (strain RM11-1a) OX=285006 GN=SCRG_01043 PE=4 SV=1;>tr|C7GT52|C7GT52_YEAS2 Pnc1p OS=Saccharomyces c…	>sp|P53184|PNC1_YEAST Nicotinamidase OS=Saccharomyces cerevisiae (strain ATCC 204508 / S288c) OX=559292 GN=PNC1 PE=1 SV=1;>tr|A6ZUV8|A6ZUV8_YEAS7 Nicotinamidase OS=Saccharomyces cerevisiae (strain YJM789) OX=307796 GN=PNC1 PE=4 SV=1;>tr|B3LIP8|B3LIP8_YEAS1	7	2	2	2	13	24.993	216	0	433020000	39365000	433020000
>sp|P60010|ACT_YEAST Actin OS=Saccharomyces cerevisiae (strain ATCC 204508 / S288c) OX=559292 GN=ACT1 PE=1 SV=1;>tr|A7A200|A7A200_YEAS7 Actin OS=Saccharomyces cerevisiae (strain YJM789) OX=307796 GN=ACT1 PE=3 SV=1;>tr|B3LUH2|B3LUH2_YEAS1 Actin OS=Saccharomyces cerevisiae (strain RM11-1a) OX=285006 GN=SCRG_05508 PE=3 SV=1;>tr|C8Z7P3|C8Z7P3_YEAS8 Act1p OS=Saccharomyces cerevisiae (strain Lalvin EC1…	>sp|P60010|ACT_YEAST Actin OS=Saccharomyces cerevisiae (strain ATCC 204508 / S288c) OX=559292 GN=ACT1 PE=1 SV=1;>tr|A7A200|A7A200_YEAS7 Actin OS=Saccharomyces cerevisiae (strain YJM789) OX=307796 GN=ACT1 PE=3 SV=1;>tr|B3LUH2|B3LUH2_YEAS1 Actin OS=Saccharom	21	3	3	3	10.1	41.689	375	2.3297e-14	666660000	33333000	1112700000	+
>sp|P35719|MRP8_YEAST Uncharacterized protein MRP8 OS=Saccharomyces cerevisiae (strain ATCC 204508 / S288c) OX=559292 GN=MRP8 PE=1 SV=1;>tr|A6ZZH9|A6ZZH9_YEAS7 Mitochondrial ribosomal protein OS=Saccharomyces cerevisiae (strain YJM789) OX=307796 GN=MRP8 PE=4 SV=1;>tr|B3LQV8|B3LQV8_YEAS1 Mitochondrial 40S ribosomal protein MRP8 OS=Saccharomyces cerevisiae (strain RM11-1a) OX=285006 GN=SCRG_03883 P…	>sp|P35719|MRP8_YEAST Uncharacterized protein MRP8 OS=Saccharomyces cerevisiae (strain ATCC 204508 / S288c) OX=559292 GN=MRP8 PE=1 SV=1;>tr|A6ZZH9|A6ZZH9_YEAS7 Mitochondrial ribosomal protein OS=Saccharomyces cerevisiae (strain YJM789) OX=307796 GN=MRP8 PE	7	5	5	5	27.4	25.097	219	4.4366e-47	384390000	32032000	429410000
>tr|A7A0G3|A7A0G3_YEAS7 Stress-seventy subfamily A protein OS=Saccharomyces cerevisiae (strain YJM789) OX=307796 GN=SSA1 PE=3 SV=1;>tr|B3LUU3|B3LUU3_YEAS1 Heat shock protein SSA1 OS=Saccharomyces cerevisiae (strain RM11-1a) OX=285006 GN=SCRG_05639 PE=3 SV=1;>tr|C8Z3H3|C8Z3H3_YEAS8 Ssa1p OS=Saccharomyces cerevisiae (strain Lalvin EC1118 / Prise de mousse) OX=643680 GN=EC1118_1A20_0804g PE=1 SV=1;>…	>tr|A7A0G3|A7A0G3_YEAS7 Stress-seventy subfamily A protein OS=Saccharomyces cerevisiae (strain YJM789) OX=307796 GN=SSA1 PE=3 SV=1;>tr|B3LUU3|B3LUU3_YEAS1 Heat shock protein SSA1 OS=Saccharomyces cerevisiae (strain RM11-1a) OX=285006 GN=SCRG_05639 PE=3 SV=	31	6	6	5	8.6	69.642	642	1.7627e-128	1072800000	30652000	1045900000
>sp|Q96VH5|MIC10_YEAST MICOS complex subunit MIC10 OS=Saccharomyces cerevisiae (strain ATCC 204508 / S288c) OX=559292 GN=MIC10 PE=1 SV=1;>tr|A6ZTD7|A6ZTD7_YEAS7 MICOS complex subunit MIC10 OS=Saccharomyces cerevisiae (strain YJM789) OX=307796 GN=SCY_0530 PE=3 SV=1;>tr|B3LU27|B3LU27_YEAS1 MICOS complex subunit MIC10 OS=Saccharomyces cerevisiae (strain RM11-1a) OX=285006 GN=SCRG_05352 PE=3 SV=1;>tr…	>sp|Q96VH5|MIC10_YEAST MICOS complex subunit MIC10 OS=Saccharomyces cerevisiae (strain ATCC 204508 / S288c) OX=559292 GN=MIC10 PE=1 SV=1;>tr|A6ZTD7|A6ZTD7_YEAS7 MICOS complex subunit MIC10 OS=Saccharomyces cerevisiae (strain YJM789) OX=307796 GN=SCY_0530 P	7	1	1	1	11.3	10.408	97	2.3055e-21	183720000	30620000	183720000
>sp|P08067|UCRI_YEAST Cytochrome b-c1 complex subunit Rieske, mitochondrial OS=Saccharomyces cerevisiae (strain ATCC 204508 / S288c) OX=559292 GN=RIP1 PE=1 SV=1;>tr|A6ZQS4|A6ZQS4_YEAS7 Cytochrome b-c1 complex subunit Rieske, mitochondrial OS=Saccharomyces cerevisiae (strain YJM789) OX=307796 GN=RIP1 PE=4 SV=1;>tr|B3LRZ1|B3LRZ1_YEAS1 Cytochrome b-c1 complex subunit Rieske, mitochondrial OS=Sacchar…	>sp|P08067|UCRI_YEAST Cytochrome b-c1 complex subunit Rieske, mitochondrial OS=Saccharomyces cerevisiae (strain ATCC 204508 / S288c) OX=559292 GN=RIP1 PE=1 SV=1;>tr|A6ZQS4|A6ZQS4_YEAS7 Cytochrome b-c1 complex subunit Rieske, mitochondrial OS=Saccharomyces	8	3	3	3	18.6	23.365	215	1.1526e-12	300540000	30054000	272100000
>tr|A7A1J3|A7A1J3_YEAS7 Chitin deacetylase OS=Saccharomyces cerevisiae (strain YJM789) OX=307796 GN=CDA2 PE=4 SV=1;>tr|B3RHI7|B3RHI7_YEAS1 Chitin deacetylase OS=Saccharomyces cerevisiae (strain RM11-1a) OX=285006 GN=SCRG_04257 PE=4 SV=1;>tr|B5VNK8|B5VNK8_YEAS6 YLR308Wp-like protein OS=Saccharomyces cerevisiae (strain AWRI1631) OX=545124 GN=AWRI1631_123400 PE=4 SV=1;>tr|C7GUC2|C7GUC2_YEAS2 Cda2p O…	>tr|A7A1J3|A7A1J3_YEAS7 Chitin deacetylase OS=Saccharomyces cerevisiae (strain YJM789) OX=307796 GN=CDA2 PE=4 SV=1;>tr|B3RHI7|B3RHI7_YEAS1 Chitin deacetylase OS=Saccharomyces cerevisiae (strain RM11-1a) OX=285006 GN=SCRG_04257 PE=4 SV=1;>tr|B5VNK8|B5VNK8_Y	8	3	3	3	13.8	35.722	312	1.0135e-36	418280000	29877000	378320000
>tr|B3LUY8|B3LUY8_YEAS1 Acetyl-coenzyme A synthetase OS=Saccharomyces cerevisiae (strain RM11-1a) OX=285006 GN=SCRG_05688 PE=3 SV=1;>tr|B5VDG7|B5VDG7_YEAS6 Acetyl-coenzyme A synthetase OS=Saccharomyces cerevisiae (strain AWRI1631) OX=545124 GN=AWRI1631_10080 PE=3 SV=1;>tr|C7GPI5|C7GPI5_YEAS2 Acetyl-coenzyme A synthetase OS=Saccharomyces cerevisiae (strain JAY291) OX=574961 GN=ACS1 PE=3 SV=1;>tr|C…	>tr|B3LUY8|B3LUY8_YEAS1 Acetyl-coenzyme A synthetase OS=Saccharomyces cerevisiae (strain RM11-1a) OX=285006 GN=SCRG_05688 PE=3 SV=1;>tr|B5VDG7|B5VDG7_YEAS6 Acetyl-coenzyme A synthetase OS=Saccharomyces cerevisiae (strain AWRI1631) OX=545124 GN=AWRI1631_100	8	3	3	3	4.6	79.183	713	7.4515e-17	1029500000	29414000	876520000
>sp|P11484|SSB1_YEAST Ribosome-associated molecular chaperone SSB1 OS=Saccharomyces cerevisiae (strain ATCC 204508 / S288c) OX=559292 GN=SSB1 PE=1 SV=3;>sp|P40150|SSB2_YEAST Ribosome-associated molecular chaperone SSB2 OS=Saccharomyces cerevisiae (strain ATCC 204508 / S288c) OX=559292 GN=SSB2 PE=1 SV=2;>tr|A6ZRN1|A6ZRN1_YEAS7 Stress-seventy subfamily B protein OS=Saccharomyces cerevisiae (strain …	>sp|P11484|SSB1_YEAST Ribosome-associated molecular chaperone SSB1 OS=Saccharomyces cerevisiae (strain ATCC 204508 / S288c) OX=559292 GN=SSB1 PE=1 SV=3;>sp|P40150|SSB2_YEAST Ribosome-associated molecular chaperone SSB2 OS=Saccharomyces cerevisiae (strain A	11	2	2	2	2.9	66.601	613	3.9287e-05	880890000	29363000	880890000
>sp|P47001|CIS3_YEAST Cell wall mannoprotein CIS3 OS=Saccharomyces cerevisiae (strain ATCC 204508 / S288c) OX=559292 GN=CIS3 PE=1 SV=1;>tr|G2WGL5|G2WGL5_YEASK K7_Cis3p OS=Saccharomyces cerevisiae (strain Kyokai no. 7 / NBRC 101557) OX=721032 GN=K7_CIS3 PE=4 SV=1;>sp|A6ZQH4|CIS3_YEAS7 Cell wall mannoprotein CIS3 OS=Saccharomyces cerevisiae (strain YJM789) OX=307796 GN=CIS3 PE=3 SV=1;>sp|B5VL27|CIS…	>sp|P47001|CIS3_YEAST Cell wall mannoprotein CIS3 OS=Saccharomyces cerevisiae (strain ATCC 204508 / S288c) OX=559292 GN=CIS3 PE=1 SV=1;>tr|G2WGL5|G2WGL5_YEASK K7_Cis3p OS=Saccharomyces cerevisiae (strain Kyokai no. 7 / NBRC 101557) OX=721032 GN=K7_CIS3 PE=	33	2	2	2	7.9	23.241	227	0.00014312	145210000	29042000	121320000
>tr|A6ZNG3|A6ZNG3_YEAS7 Conserved protein OS=Saccharomyces cerevisiae (strain YJM789) OX=307796 GN=SCY_5031 PE=4 SV=1;>tr|G2WMI7|G2WMI7_YEASK K7_Yol047cp OS=Saccharomyces cerevisiae (strain Kyokai no. 7 / NBRC 101557) OX=721032 GN=K7_YOL047C PE=4 SV=1	>tr|A6ZNG3|A6ZNG3_YEAS7 Conserved protein OS=Saccharomyces cerevisiae (strain YJM789) OX=307796 GN=SCY_5031 PE=4 SV=1;>tr|G2WMI7|G2WMI7_YEASK K7_Yol047cp OS=Saccharomyces cerevisiae (strain Kyokai no. 7 / NBRC 101557) OX=721032 GN=K7_YOL047C PE=4 SV=1	2	1	1	1	7.3	40.859	356	6.2043e-33	202790000	28970000	202790000
>tr|G2W9Y3|G2W9Y3_YEASK K7_Pdi1p OS=Saccharomyces cerevisiae (strain Kyokai no. 7 / NBRC 101557) OX=721032 GN=K7_PDI1 PE=4 SV=1;>sp|P17967|PDI_YEAST Protein disulfide-isomerase OS=Saccharomyces cerevisiae (strain ATCC 204508 / S288c) OX=559292 GN=PDI1 PE=1 SV=2;>tr|A6ZTE9|A6ZTE9_YEAS7 Protein disulfide isomerase OS=Saccharomyces cerevisiae (strain YJM789) OX=307796 GN=PDI1 PE=4 SV=1;>tr|B3LU41|B3…	>tr|G2W9Y3|G2W9Y3_YEASK K7_Pdi1p OS=Saccharomyces cerevisiae (strain Kyokai no. 7 / NBRC 101557) OX=721032 GN=K7_PDI1 PE=4 SV=1;>sp|P17967|PDI_YEAST Protein disulfide-isomerase OS=Saccharomyces cerevisiae (strain ATCC 204508 / S288c) OX=559292 GN=PDI1 PE=1	8	3	3	3	5.5	59.013	530	2.6937e-11	795490000	28410000	160140000
>sp|Q12408|NPC2_YEAST Phosphatidylglycerol/phosphatidylinositol transfer protein OS=Saccharomyces cerevisiae (strain ATCC 204508 / S288c) OX=559292 GN=NPC2 PE=1 SV=1;>tr|A6ZXS8|A6ZXS8_YEAS7 Niemann Pick type C-like protein OS=Saccharomyces cerevisiae (strain YJM789) OX=307796 GN=NPC2 PE=4 SV=1;>tr|B3LGU5|B3LGU5_YEAS1 Phosphatidylglycerol/phosphatidylinositol transfer protein OS=Saccharomyces cere…	>sp|Q12408|NPC2_YEAST Phosphatidylglycerol/phosphatidylinositol transfer protein OS=Saccharomyces cerevisiae (strain ATCC 204508 / S288c) OX=559292 GN=NPC2 PE=1 SV=1;>tr|A6ZXS8|A6ZXS8_YEAS7 Niemann Pick type C-like protein OS=Saccharomyces cerevisiae (stra	8	3	3	3	13.9	19.063	173	4.9568e-08	161130000	26856000	161130000
>sp|P20081|FKBP_YEAST FK506-binding protein 1 OS=Saccharomyces cerevisiae (strain ATCC 204508 / S288c) OX=559292 GN=FPR1 PE=1 SV=2;>tr|A6ZRU8|A6ZRU8_YEAS7 Peptidylprolyl isomerase OS=Saccharomyces cerevisiae (strain YJM789) OX=307796 GN=FPR1 PE=4 SV=1;>tr|B3LNZ2|B3LNZ2_YEAS1 Peptidylprolyl isomerase OS=Saccharomyces cerevisiae (strain RM11-1a) OX=285006 GN=SCRG_03269 PE=4 SV=1;>tr|C7GKB2|C7GKB2_Y…	>sp|P20081|FKBP_YEAST FK506-binding protein 1 OS=Saccharomyces cerevisiae (strain ATCC 204508 / S288c) OX=559292 GN=FPR1 PE=1 SV=2;>tr|A6ZRU8|A6ZRU8_YEAS7 Peptidylprolyl isomerase OS=Saccharomyces cerevisiae (strain YJM789) OX=307796 GN=FPR1 PE=4 SV=1;>tr|	7	1	1	1	7.9	12.158	114	0.011264	212810000	26601000	212810000
>sp|P07256|QCR1_YEAST Cytochrome b-c1 complex subunit 1, mitochondrial OS=Saccharomyces cerevisiae (strain ATCC 204508 / S288c) OX=559292 GN=COR1 PE=1 SV=1;>tr|A6ZKQ2|A6ZKQ2_YEAS7 Ubiquinol-cytochrome c oxidoreductase complex subunit OS=Saccharomyces cerevisiae (strain YJM789) OX=307796 GN=COR1 PE=4 SV=1;>tr|B3LNI3|B3LNI3_YEAS1 Coenzyme QH2 cytochrome c reductase 44 kDa core protein subunit OS=Sa…	>sp|P07256|QCR1_YEAST Cytochrome b-c1 complex subunit 1, mitochondrial OS=Saccharomyces cerevisiae (strain ATCC 204508 / S288c) OX=559292 GN=COR1 PE=1 SV=1;>tr|A6ZKQ2|A6ZKQ2_YEAS7 Ubiquinol-cytochrome c oxidoreductase complex subunit OS=Saccharomyces cerev	7	3	3	3	8.1	50.227	457	4.7829e-28	599930000	26084000	535310000
>sp|P07267|CARP_YEAST Saccharopepsin OS=Saccharomyces cerevisiae (strain ATCC 204508 / S288c) OX=559292 GN=PEP4 PE=1 SV=1;>tr|A6ZW99|A6ZW99_YEAS7 Vacuolar proteinase A OS=Saccharomyces cerevisiae (strain YJM789) OX=307796 GN=PEP4 PE=3 SV=1;>tr|B3LKS3|B3LKS3_YEAS1 Vacuolar proteinase A OS=Saccharomyces cerevisiae (strain RM11-1a) OX=285006 GN=SCRG_02342 PE=3 SV=1;>tr|C7GJA6|C7GJA6_YEAS2 Pep4p OS=S…	>sp|P07267|CARP_YEAST Saccharopepsin OS=Saccharomyces cerevisiae (strain ATCC 204508 / S288c) OX=559292 GN=PEP4 PE=1 SV=1;>tr|A6ZW99|A6ZW99_YEAS7 Vacuolar proteinase A OS=Saccharomyces cerevisiae (strain YJM789) OX=307796 GN=PEP4 PE=3 SV=1;>tr|B3LKS3|B3LKS	8	1	1	1	4.2	44.498	405	3.1286e-49	380190000	25346000	380190000
>sp|P38695|HXT5_YEAST Probable glucose transporter HXT5 OS=Saccharomyces cerevisiae (strain ATCC 204508 / S288c) OX=559292 GN=HXT5 PE=1 SV=1;>tr|A6ZT04|A6ZT04_YEAS7 Hexose transporter OS=Saccharomyces cerevisiae (strain YJM789) OX=307796 GN=HXT5 PE=3 SV=1;>tr|B3LSL1|B3LSL1_YEAS1 Low-affinity glucose transporter OS=Saccharomyces cerevisiae (strain RM11-1a) OX=285006 GN=SCRG_04809 PE=3 SV=1;>tr|C7G…	>sp|P38695|HXT5_YEAST Probable glucose transporter HXT5 OS=Saccharomyces cerevisiae (strain ATCC 204508 / S288c) OX=559292 GN=HXT5 PE=1 SV=1;>tr|A6ZT04|A6ZT04_YEAS7 Hexose transporter OS=Saccharomyces cerevisiae (strain YJM789) OX=307796 GN=HXT5 PE=3 SV=1;	11	2	2	2	3	66.251	592	0.00012968	493980000	24699000	493980000
>tr|A6ZQ04|A6ZQ04_YEAS7 Mitochondrial chaperones OS=Saccharomyces cerevisiae (strain YJM789) OX=307796 GN=SSC1 PE=3 SV=1;>sp|P0CS91|HSP77_YEASX Heat shock protein SSC1, mitochondrial OS=Saccharomyces cerevisiae OX=4932 GN=SSC1 PE=1 SV=1;>tr|B3LQD4|B3LQD4_YEAS1 Heat shock protein SSC1, mitochondrial OS=Saccharomyces cerevisiae (strain RM11-1a) OX=285006 GN=SCRG_03697 PE=3 SV=1;>tr|B5VLJ9|B5VLJ9_YE…	>tr|A6ZQ04|A6ZQ04_YEAS7 Mitochondrial chaperones OS=Saccharomyces cerevisiae (strain YJM789) OX=307796 GN=SSC1 PE=3 SV=1;>sp|P0CS91|HSP77_YEASX Heat shock protein SSC1, mitochondrial OS=Saccharomyces cerevisiae OX=4932 GN=SSC1 PE=1 SV=1;>tr|B3LQD4|B3LQD4_Y	17	3	3	3	4.9	70.969	657	1.6437e-07	755690000	24377000	754780000
>sp|P00424|COX5A_YEAST Cytochrome c oxidase polypeptide 5A, mitochondrial OS=Saccharomyces cerevisiae (strain ATCC 204508 / S288c) OX=559292 GN=COX5A PE=1 SV=1;>tr|A6ZS26|A6ZS26_YEAS7 Cytochrome c oxidase subunit Va OS=Saccharomyces cerevisiae (strain YJM789) OX=307796 GN=COX5A PE=4 SV=1;>tr|B3LNR3|B3LNR3_YEAS1 Cytochrome c oxidase subunit Va OS=Saccharomyces cerevisiae (strain RM11-1a) OX=285006…	>sp|P00424|COX5A_YEAST Cytochrome c oxidase polypeptide 5A, mitochondrial OS=Saccharomyces cerevisiae (strain ATCC 204508 / S288c) OX=559292 GN=COX5A PE=1 SV=1;>tr|A6ZS26|A6ZS26_YEAS7 Cytochrome c oxidase subunit Va OS=Saccharomyces cerevisiae (strain YJM7	7	2	2	2	17	17.14	153	1.7126e-10	193460000	24182000	193460000
>tr|A7A1H7|A7A1H7_YEAS7 F1F0 ATP synthase subunit h OS=Saccharomyces cerevisiae (strain YJM789) OX=307796 GN=ATP14 PE=4 SV=1;>tr|B3RHH4|B3RHH4_YEAS1 ATP synthase subunit h OS=Saccharomyces cerevisiae (strain RM11-1a) OX=285006 GN=SCRG_04244 PE=4 SV=1;>tr|C7GVU3|C7GVU3_YEAS2 Atp14p OS=Saccharomyces cerevisiae (strain JAY291) OX=574961 GN=ATP14 PE=4 SV=1;>tr|C8ZDQ8|C8ZDQ8_YEAS8 Atp14p OS=Saccharomy…	>tr|A7A1H7|A7A1H7_YEAS7 F1F0 ATP synthase subunit h OS=Saccharomyces cerevisiae (strain YJM789) OX=307796 GN=ATP14 PE=4 SV=1;>tr|B3RHH4|B3RHH4_YEAS1 ATP synthase subunit h OS=Saccharomyces cerevisiae (strain RM11-1a) OX=285006 GN=SCRG_04244 PE=4 SV=1;>tr|C	4	1	1	1	19.4	14.142	124	2.2948e-19	192370000	24046000	192370000
>sp|P0CX53|RL12A_YEAST 60S ribosomal protein L12-A OS=Saccharomyces cerevisiae (strain ATCC 204508 / S288c) OX=559292 GN=RPL12A PE=1 SV=1;>sp|P0CX54|RL12B_YEAST 60S ribosomal protein L12-B OS=Saccharomyces cerevisiae (strain ATCC 204508 / S288c) OX=559292 GN=RPL12B PE=1 SV=1;>tr|A6ZQP7|A6ZQP7_YEAS7 Ribosomal protein L12A OS=Saccharomyces cerevisiae (strain YJM789) OX=307796 GN=RPL12A PE=3 SV=1;>t…	>sp|P0CX53|RL12A_YEAST 60S ribosomal protein L12-A OS=Saccharomyces cerevisiae (strain ATCC 204508 / S288c) OX=559292 GN=RPL12A PE=1 SV=1;>sp|P0CX54|RL12B_YEAST 60S ribosomal protein L12-B OS=Saccharomyces cerevisiae (strain ATCC 204508 / S288c) OX=559292	8	1	1	1	11.5	17.822	165	2.3335e-29	214990000	23888000	214990000
>sp|P49723|RIR4_YEAST Ribonucleoside-diphosphate reductase small chain 2 OS=Saccharomyces cerevisiae (strain ATCC 204508 / S288c) OX=559292 GN=RNR4 PE=1 SV=1;>tr|A6ZUJ2|A6ZUJ2_YEAS7 Ribonucleotide reductase OS=Saccharomyces cerevisiae (strain YJM789) OX=307796 GN=RNR4 PE=4 SV=1;>tr|B3LI51|B3LI51_YEAS1 Ribonucleotide reductase OS=Saccharomyces cerevisiae (strain RM11-1a) OX=285006 GN=SCRG_00840 PE…	>sp|P49723|RIR4_YEAST Ribonucleoside-diphosphate reductase small chain 2 OS=Saccharomyces cerevisiae (strain ATCC 204508 / S288c) OX=559292 GN=RNR4 PE=1 SV=1;>tr|A6ZUJ2|A6ZUJ2_YEAS7 Ribonucleotide reductase OS=Saccharomyces cerevisiae (strain YJM789) OX=30	8	2	2	2	4.6	40.054	345	0.00091496	475440000	23772000	295770000
>sp|P00817|IPYR_YEAST Inorganic pyrophosphatase OS=Saccharomyces cerevisiae (strain ATCC 204508 / S288c) OX=559292 GN=IPP1 PE=1 SV=4;>tr|A6ZKV8|A6ZKV8_YEAS7 Inorganic pyrophosphatase OS=Saccharomyces cerevisiae (strain YJM789) OX=307796 GN=IPP1 PE=4 SV=1;>tr|B3LNC9|B3LNC9_YEAS1 Inorganic pyrophosphatase OS=Saccharomyces cerevisiae (strain RM11-1a) OX=285006 GN=SCRG_02952 PE=4 SV=1;>tr|B5VDY3|B5VD…	>sp|P00817|IPYR_YEAST Inorganic pyrophosphatase OS=Saccharomyces cerevisiae (strain ATCC 204508 / S288c) OX=559292 GN=IPP1 PE=1 SV=4;>tr|A6ZKV8|A6ZKV8_YEAS7 Inorganic pyrophosphatase OS=Saccharomyces cerevisiae (strain YJM789) OX=307796 GN=IPP1 PE=4 SV=1;>	8	8	8	8	38.3	32.299	287	3.3175e-42	400360000	23551000	414720000
>sp|Q07651|FMP45_YEAST SUR7 family protein FMP45 OS=Saccharomyces cerevisiae (strain ATCC 204508 / S288c) OX=559292 GN=FMP45 PE=1 SV=1;>tr|A6ZXB2|A6ZXB2_YEAS7 Conserved protein OS=Saccharomyces cerevisiae (strain YJM789) OX=307796 GN=FMP45 PE=4 SV=1;>tr|B3LHA1|B3LHA1_YEAS1 Integral membrane protein OS=Saccharomyces cerevisiae (strain RM11-1a) OX=285006 GN=SCRG_00711 PE=4 SV=1;>tr|C7GSV6|C7GSV6_YE…	>sp|Q07651|FMP45_YEAST SUR7 family protein FMP45 OS=Saccharomyces cerevisiae (strain ATCC 204508 / S288c) OX=559292 GN=FMP45 PE=1 SV=1;>tr|A6ZXB2|A6ZXB2_YEAS7 Conserved protein OS=Saccharomyces cerevisiae (strain YJM789) OX=307796 GN=FMP45 PE=4 SV=1;>tr|B3	8	2	2	2	11.7	34.135	309	1.378e-12	234650000	23465000	234650000
>sp|P06168|ILV5_YEAST Ketol-acid reductoisomerase, mitochondrial OS=Saccharomyces cerevisiae (strain ATCC 204508 / S288c) OX=559292 GN=ILV5 PE=1 SV=1;>tr|A7A1N3|A7A1N3_YEAS7 Ketol-acid reductoisomerase, mitochondrial OS=Saccharomyces cerevisiae (strain YJM789) OX=307796 GN=ILV5 PE=3 SV=1;>tr|B3RHM4|B3RHM4_YEAS1 Ketol-acid reductoisomerase, mitochondrial OS=Saccharomyces cerevisiae (strain RM11-1a…	>sp|P06168|ILV5_YEAST Ketol-acid reductoisomerase, mitochondrial OS=Saccharomyces cerevisiae (strain ATCC 204508 / S288c) OX=559292 GN=ILV5 PE=1 SV=1;>tr|A7A1N3|A7A1N3_YEAS7 Ketol-acid reductoisomerase, mitochondrial OS=Saccharomyces cerevisiae (strain YJM	10	2	2	2	4.8	44.368	395	2.4616e-05	441690000	23247000	414290000
>sp|P34227|PRX1_YEAST Peroxiredoxin PRX1, mitochondrial OS=Saccharomyces cerevisiae (strain ATCC 204508 / S288c) OX=559292 GN=PRX1 PE=1 SV=1;>tr|A6ZKN5|A6ZKN5_YEAS7 Peroxiredoxin OS=Saccharomyces cerevisiae (strain YJM789) OX=307796 GN=PRX1 PE=4 SV=1;>tr|B3LNJ9|B3LNJ9_YEAS1 Peroxiredoxin OS=Saccharomyces cerevisiae (strain RM11-1a) OX=285006 GN=SCRG_03026 PE=4 SV=1;>tr|B5VDS3|B5VDS3_YEAS6 YBL064C…	>sp|P34227|PRX1_YEAST Peroxiredoxin PRX1, mitochondrial OS=Saccharomyces cerevisiae (strain ATCC 204508 / S288c) OX=559292 GN=PRX1 PE=1 SV=1;>tr|A6ZKN5|A6ZKN5_YEAS7 Peroxiredoxin OS=Saccharomyces cerevisiae (strain YJM789) OX=307796 GN=PRX1 PE=4 SV=1;>tr|B	8	1	1	1	6.1	29.495	261	1.0824e-06	346160000	23078000	346160000
>sp|P38841|YHT8_YEAST Uncharacterized protein YHR138C OS=Saccharomyces cerevisiae (strain ATCC 204508 / S288c) OX=559292 GN=YHR138C PE=1 SV=1;>tr|A6ZT46|A6ZT46_YEAS7 Conserved protein OS=Saccharomyces cerevisiae (strain YJM789) OX=307796 GN=SCY_2530 PE=4 SV=1;>tr|B3LSQ2|B3LSQ2_YEAS1 Uncharacterized protein OS=Saccharomyces cerevisiae (strain RM11-1a) OX=285006 GN=SCRG_04850 PE=4 SV=1;>tr|C7GTW5|C…	>sp|P38841|YHT8_YEAST Uncharacterized protein YHR138C OS=Saccharomyces cerevisiae (strain ATCC 204508 / S288c) OX=559292 GN=YHR138C PE=1 SV=1;>tr|A6ZT46|A6ZT46_YEAS7 Conserved protein OS=Saccharomyces cerevisiae (strain YJM789) OX=307796 GN=SCY_2530 PE=4 S	7	3	3	3	29.8	12.752	114	4.7562e-18	160780000	22969000	155090000
>sp|P32603|SPR1_YEAST Sporulation-specific glucan 1,3-beta-glucosidase OS=Saccharomyces cerevisiae (strain ATCC 204508 / S288c) OX=559292 GN=SPR1 PE=2 SV=1;>tr|A6ZP35|A6ZP35_YEAS7 Exo-1,3-beta-glucanase OS=Saccharomyces cerevisiae (strain YJM789) OX=307796 GN=SPR1 PE=3 SV=1;>tr|B3LJM0|B3LJM0_YEAS1 Sporulation-specific glucan 1,3-beta-glucosidase OS=Saccharomyces cerevisiae (strain RM11-1a) OX=285…	>sp|P32603|SPR1_YEAST Sporulation-specific glucan 1,3-beta-glucosidase OS=Saccharomyces cerevisiae (strain ATCC 204508 / S288c) OX=559292 GN=SPR1 PE=2 SV=1;>tr|A6ZP35|A6ZP35_YEAS7 Exo-1,3-beta-glucanase OS=Saccharomyces cerevisiae (strain YJM789) OX=307796	8	1	1	1	2.5	51.809	445	4.3218e-05	532440000	22185000	532440000
>sp|Q12306|SMT3_YEAST Ubiquitin-like protein SMT3 OS=Saccharomyces cerevisiae (strain ATCC 204508 / S288c) OX=559292 GN=SMT3 PE=1 SV=1;>tr|A6ZZ98|A6ZZ98_YEAS7 SUMO family protein OS=Saccharomyces cerevisiae (strain YJM789) OX=307796 GN=SMT3 PE=4 SV=1;>tr|B3LFF9|B3LFF9_YEAS1 Ubiquitin-like domain-containing protein OS=Saccharomyces cerevisiae (strain RM11-1a) OX=285006 GN=SCRG_00033 PE=4 SV=1;>tr|…	>sp|Q12306|SMT3_YEAST Ubiquitin-like protein SMT3 OS=Saccharomyces cerevisiae (strain ATCC 204508 / S288c) OX=559292 GN=SMT3 PE=1 SV=1;>tr|A6ZZ98|A6ZZ98_YEAS7 SUMO family protein OS=Saccharomyces cerevisiae (strain YJM789) OX=307796 GN=SMT3 PE=4 SV=1;>tr|B	7	1	1	1	21.8	11.597	101	3.9926e-15	150650000	21521000	150650000
>sp|P47154|STE24_YEAST CAAX prenyl protease 1 OS=Saccharomyces cerevisiae (strain ATCC 204508 / S288c) OX=559292 GN=STE24 PE=1 SV=1;>tr|A6ZQ73|A6ZQ73_YEAS7 CAAX prenyl protease OS=Saccharomyces cerevisiae (strain YJM789) OX=307796 GN=STE24 PE=3 SV=1;>tr|B3LQK1|B3LQK1_YEAS1 CAAX prenyl protease OS=Saccharomyces cerevisiae (strain RM11-1a) OX=285006 GN=SCRG_03768 PE=3 SV=1;>tr|B5VLQ9|B5VLQ9_YEAS6 C…	>sp|P47154|STE24_YEAST CAAX prenyl protease 1 OS=Saccharomyces cerevisiae (strain ATCC 204508 / S288c) OX=559292 GN=STE24 PE=1 SV=1;>tr|A6ZQ73|A6ZQ73_YEAS7 CAAX prenyl protease OS=Saccharomyces cerevisiae (strain YJM789) OX=307796 GN=STE24 PE=3 SV=1;>tr|B3	8	1	1	1	3.5	52.323	453	7.2249e-10	422660000	21133000	422660000
>sp|P28707|SBA1_YEAST Co-chaperone protein SBA1 OS=Saccharomyces cerevisiae (strain ATCC 204508 / S288c) OX=559292 GN=SBA1 PE=1 SV=3;>tr|A6ZZK1|A6ZZK1_YEAS7 Co-chaperone OS=Saccharomyces cerevisiae (strain YJM789) OX=307796 GN=SBA1 PE=4 SV=1;>tr|B3LQY0|B3LQY0_YEAS1 HSP90 associated co-chaperone OS=Saccharomyces cerevisiae (strain RM11-1a) OX=285006 GN=SCRG_03905 PE=4 SV=1;>tr|B5VM43|B5VM43_YEAS6 …	>sp|P28707|SBA1_YEAST Co-chaperone protein SBA1 OS=Saccharomyces cerevisiae (strain ATCC 204508 / S288c) OX=559292 GN=SBA1 PE=1 SV=3;>tr|A6ZZK1|A6ZZK1_YEAS7 Co-chaperone OS=Saccharomyces cerevisiae (strain YJM789) OX=307796 GN=SBA1 PE=4 SV=1;>tr|B3LQY0|B3L	8	1	1	1	7.4	24.081	216	6.7315e-10	168140000	21018000	168140000
>sp|P32796|CACP_YEAST Carnitine O-acetyltransferase, mitochondrial OS=Saccharomyces cerevisiae (strain ATCC 204508 / S288c) OX=559292 GN=CAT2 PE=1 SV=2;>tr|A6ZM23|A6ZM23_YEAS7 Carnitine O-acetyltransferase OS=Saccharomyces cerevisiae (strain YJM789) OX=307796 GN=CAT2 PE=3 SV=1;>tr|B3LLL3|B3LLL3_YEAS1 Carnitine O-acetyltransferase OS=Saccharomyces cerevisiae (strain RM11-1a) OX=285006 GN=SCRG_0185…	>sp|P32796|CACP_YEAST Carnitine O-acetyltransferase, mitochondrial OS=Saccharomyces cerevisiae (strain ATCC 204508 / S288c) OX=559292 GN=CAT2 PE=1 SV=2;>tr|A6ZM23|A6ZM23_YEAS7 Carnitine O-acetyltransferase OS=Saccharomyces cerevisiae (strain YJM789) OX=307	8	4	4	4	7.6	77.241	670	1.015e-26	703570000	19544000	541480000
>sp|P40075|SCS2_YEAST Vesicle-associated membrane protein-associated protein SCS2 OS=Saccharomyces cerevisiae (strain ATCC 204508 / S288c) OX=559292 GN=SCS2 PE=1 SV=3;>tr|B3LRN6|B3LRN6_YEAS1 MSP domain-containing protein OS=Saccharomyces cerevisiae (strain RM11-1a) OX=285006 GN=SCRG_04596 PE=4 SV=1;>tr|B5VHP6|B5VHP6_YEAS6 YER120Wp-like protein OS=Saccharomyces cerevisiae (strain AWRI1631) OX=5451…	>sp|P40075|SCS2_YEAST Vesicle-associated membrane protein-associated protein SCS2 OS=Saccharomyces cerevisiae (strain ATCC 204508 / S288c) OX=559292 GN=SCS2 PE=1 SV=3;>tr|B3LRN6|B3LRN6_YEAS1 MSP domain-containing protein OS=Saccharomyces cerevisiae (strain	8	3	3	3	15.6	26.925	244	2.2138e-11	226660000	18889000	203600000
>sp|P07260|IF4E_YEAST Eukaryotic translation initiation factor 4E OS=Saccharomyces cerevisiae (strain ATCC 204508 / S288c) OX=559292 GN=CDC33 PE=1 SV=1;>tr|A6ZN73|A6ZN73_YEAS7 eIF-4E OS=Saccharomyces cerevisiae (strain YJM789) OX=307796 GN=CDC33 PE=3 SV=1;>tr|B3LIS8|B3LIS8_YEAS1 mRNA cap binding protein eIF-4E OS=Saccharomyces cerevisiae (strain RM11-1a) OX=285006 GN=SCRG_01268 PE=3 SV=1;>tr|B5VR…	>sp|P07260|IF4E_YEAST Eukaryotic translation initiation factor 4E OS=Saccharomyces cerevisiae (strain ATCC 204508 / S288c) OX=559292 GN=CDC33 PE=1 SV=1;>tr|A6ZN73|A6ZN73_YEAS7 eIF-4E OS=Saccharomyces cerevisiae (strain YJM789) OX=307796 GN=CDC33 PE=3 SV=1;	8	2	2	2	13.6	24.254	213	2.4046e-96	218730000	18227000	218730000
>sp|P17076|RL8A_YEAST 60S ribosomal protein L8-A OS=Saccharomyces cerevisiae (strain ATCC 204508 / S288c) OX=559292 GN=RPL8A PE=1 SV=4;>sp|P29453|RL8B_YEAST 60S ribosomal protein L8-B OS=Saccharomyces cerevisiae (strain ATCC 204508 / S288c) OX=559292 GN=RPL8B PE=1 SV=3;>tr|A6ZSL7|A6ZSL7_YEAS7 Ribosomal protein L8A OS=Saccharomyces cerevisiae (strain YJM789) OX=307796 GN=RPL8A PE=4 SV=1;>tr|A7A0L4…	>sp|P17076|RL8A_YEAST 60S ribosomal protein L8-A OS=Saccharomyces cerevisiae (strain ATCC 204508 / S288c) OX=559292 GN=RPL8A PE=1 SV=4;>sp|P29453|RL8B_YEAST 60S ribosomal protein L8-B OS=Saccharomyces cerevisiae (strain ATCC 204508 / S288c) OX=559292 GN=RP	14	1	1	1	3.5	28.124	256	0.0076376	268790000	17919000	268790000
>sp|P05755|RS9B_YEAST 40S ribosomal protein S9-B OS=Saccharomyces cerevisiae (strain ATCC 204508 / S288c) OX=559292 GN=RPS9B PE=1 SV=4;>tr|A6ZLD0|A6ZLD0_YEAS7 Ribosomal protein S9B OS=Saccharomyces cerevisiae (strain YJM789) OX=307796 GN=RPS9B PE=4 SV=1;>tr|B3LMX2|B3LMX2_YEAS1 Ribosomal protein S9B OS=Saccharomyces cerevisiae (strain RM11-1a) OX=285006 GN=SCRG_02781 PE=4 SV=1;>tr|D3UET2|D3UET2_YE…	>sp|P05755|RS9B_YEAST 40S ribosomal protein S9-B OS=Saccharomyces cerevisiae (strain ATCC 204508 / S288c) OX=559292 GN=RPS9B PE=1 SV=4;>tr|A6ZLD0|A6ZLD0_YEAS7 Ribosomal protein S9B OS=Saccharomyces cerevisiae (strain YJM789) OX=307796 GN=RPS9B PE=4 SV=1;>t	7	3	3	2	11.8	22.298	195	3.2132e-25	178880000	17888000	230500000
>sp|P04806|HXKA_YEAST Hexokinase-1 OS=Saccharomyces cerevisiae (strain ATCC 204508 / S288c) OX=559292 GN=HXK1 PE=1 SV=2;>tr|A7A293|A7A293_YEAS7 Phosphotransferase OS=Saccharomyces cerevisiae (strain YJM789) OX=307796 GN=HXK1 PE=3 SV=1;>tr|B3LUR4|B3LUR4_YEAS1 Phosphotransferase OS=Saccharomyces cerevisiae (strain RM11-1a) OX=285006 GN=SCRG_05603 PE=3 SV=1;>tr|B5VI78|B5VI78_YEAS6 Phosphotransferase…	>sp|P04806|HXKA_YEAST Hexokinase-1 OS=Saccharomyces cerevisiae (strain ATCC 204508 / S288c) OX=559292 GN=HXK1 PE=1 SV=2;>tr|A7A293|A7A293_YEAS7 Phosphotransferase OS=Saccharomyces cerevisiae (strain YJM789) OX=307796 GN=HXK1 PE=3 SV=1;>tr|B3LUR4|B3LUR4_YEA	21	1	1	1	3.7	53.738	485	1.4116e-40	459310000	17011000	459310000
>tr|A6ZLT7|A6ZLT7_YEAS7 Meiotic sister-chromatid recombination-related protein OS=Saccharomyces cerevisiae (strain YJM789) OX=307796 GN=MSC1 PE=4 SV=1;>tr|B3LLD2|B3LLD2_YEAS1 Meiotic sister chromatid recombination protein 1 OS=Saccharomyces cerevisiae (strain RM11-1a) OX=285006 GN=SCRG_01772 PE=4 SV=1;>tr|C7GVA9|C7GVA9_YEAS2 Msc1p OS=Saccharomyces cerevisiae (strain JAY291) OX=574961 GN=MSC1 PE=4…	>tr|A6ZLT7|A6ZLT7_YEAS7 Meiotic sister-chromatid recombination-related protein OS=Saccharomyces cerevisiae (strain YJM789) OX=307796 GN=MSC1 PE=4 SV=1;>tr|B3LLD2|B3LLD2_YEAS1 Meiotic sister chromatid recombination protein 1 OS=Saccharomyces cerevisiae (str	8	4	4	4	8.4	59.605	513	5.9924e-23	368650000	16757000	368650000
>sp|P31539|HS104_YEAST Heat shock protein 104 OS=Saccharomyces cerevisiae (strain ATCC 204508 / S288c) OX=559292 GN=HSP104 PE=1 SV=2;>tr|A7A0N1|A7A0N1_YEAS7 Heat shock protein 104 OS=Saccharomyces cerevisiae (strain YJM789) OX=307796 GN=HSP104 PE=3 SV=1;>tr|B3LTE4|B3LTE4_YEAS1 Heat shock protein 104 OS=Saccharomyces cerevisiae (strain RM11-1a) OX=285006 GN=SCRG_04963 PE=3 SV=1;>tr|B5VMS0|B5VMS0_Y…	>sp|P31539|HS104_YEAST Heat shock protein 104 OS=Saccharomyces cerevisiae (strain ATCC 204508 / S288c) OX=559292 GN=HSP104 PE=1 SV=2;>tr|A7A0N1|A7A0N1_YEAS7 Heat shock protein 104 OS=Saccharomyces cerevisiae (strain YJM789) OX=307796 GN=HSP104 PE=3 SV=1;>t	10	4	4	4	4.1	102.03	908	3.6193e-14	852420000	16393000	730780000
>sp|P00830|ATPB_YEAST ATP synthase subunit beta, mitochondrial OS=Saccharomyces cerevisiae (strain ATCC 204508 / S288c) OX=559292 GN=ATP2 PE=1 SV=2;>tr|A6ZQ77|A6ZQ77_YEAS7 ATP synthase subunit beta OS=Saccharomyces cerevisiae (strain YJM789) OX=307796 GN=ATP2 PE=3 SV=1;>tr|B3LQK5|B3LQK5_YEAS1 ATP synthase subunit beta OS=Saccharomyces cerevisiae (strain RM11-1a) OX=285006 GN=SCRG_03772 PE=3 SV=1;…	>sp|P00830|ATPB_YEAST ATP synthase subunit beta, mitochondrial OS=Saccharomyces cerevisiae (strain ATCC 204508 / S288c) OX=559292 GN=ATP2 PE=1 SV=2;>tr|A6ZQ77|A6ZQ77_YEAS7 ATP synthase subunit beta OS=Saccharomyces cerevisiae (strain YJM789) OX=307796 GN=A	8	3	3	3	7.4	54.793	511	2.834e-12	436420000	16164000	221280000
>sp|P33299|PRS7_YEAST 26S proteasome regulatory subunit 7 homolog OS=Saccharomyces cerevisiae (strain ATCC 204508 / S288c) OX=559292 GN=RPT1 PE=1 SV=1;>tr|A6ZZH6|A6ZZH6_YEAS7 ATPase OS=Saccharomyces cerevisiae (strain YJM789) OX=307796 GN=RPT1 PE=3 SV=1;>tr|B3LQV5|B3LQV5_YEAS1 26S protease subunit component OS=Saccharomyces cerevisiae (strain RM11-1a) OX=285006 GN=SCRG_03880 PE=3 SV=1;>tr|C7GSN8|…	>sp|P33299|PRS7_YEAST 26S proteasome regulatory subunit 7 homolog OS=Saccharomyces cerevisiae (strain ATCC 204508 / S288c) OX=559292 GN=RPT1 PE=1 SV=1;>tr|A6ZZH6|A6ZZH6_YEAS7 ATPase OS=Saccharomyces cerevisiae (strain YJM789) OX=307796 GN=RPT1 PE=3 SV=1;>t	8	2	2	2	5.8	51.982	467	2.4687e-26	418860000	16110000	537510000
>sp|P41920|YRB1_YEAST Ran-specific GTPase-activating protein 1 OS=Saccharomyces cerevisiae (strain ATCC 204508 / S288c) OX=559292 GN=YRB1 PE=1 SV=1;>tr|A6ZXW7|A6ZXW7_YEAS7 Ran binder protein OS=Saccharomyces cerevisiae (strain YJM789) OX=307796 GN=YRB1 PE=4 SV=1;>tr|B3LGQ7|B3LGQ7_YEAS1 Ran-specific GTPase-activating protein 1 OS=Saccharomyces cerevisiae (strain RM11-1a) OX=285006 GN=SCRG_00506 PE…	>sp|P41920|YRB1_YEAST Ran-specific GTPase-activating protein 1 OS=Saccharomyces cerevisiae (strain ATCC 204508 / S288c) OX=559292 GN=YRB1 PE=1 SV=1;>tr|A6ZXW7|A6ZXW7_YEAS7 Ran binder protein OS=Saccharomyces cerevisiae (strain YJM789) OX=307796 GN=YRB1 PE=	8	2	2	2	10.9	22.953	201	8.0501e-05	94779000	15797000	94779000
>sp|Q08271|GAS4_YEAST 1,3-beta-glucanosyltransferase GAS4 OS=Saccharomyces cerevisiae (strain ATCC 204508 / S288c) OX=559292 GN=GAS4 PE=1 SV=1;>tr|A6ZN79|A6ZN79_YEAS7 1,3-beta-glucanosyltransferase OS=Saccharomyces cerevisiae (strain YJM789) OX=307796 GN=GAS4 PE=3 SV=1;>tr|B3LIT4|B3LIT4_YEAS1 1,3-beta-glucanosyltransferase OS=Saccharomyces cerevisiae (strain RM11-1a) OX=285006 GN=SCRG_01274 PE=3 …	>sp|Q08271|GAS4_YEAST 1,3-beta-glucanosyltransferase GAS4 OS=Saccharomyces cerevisiae (strain ATCC 204508 / S288c) OX=559292 GN=GAS4 PE=1 SV=1;>tr|A6ZN79|A6ZN79_YEAS7 1,3-beta-glucanosyltransferase OS=Saccharomyces cerevisiae (strain YJM789) OX=307796 GN=G	8	2	2	2	8.3	53.812	471	1.6065e-30	298400000	15705000	676990000
>tr|C7GVM7|C7GVM7_YEAS2 Tef4p OS=Saccharomyces cerevisiae (strain JAY291) OX=574961 GN=TEF4 PE=4 SV=1;>sp|P36008|EF1G2_YEAST Elongation factor 1-gamma 2 OS=Saccharomyces cerevisiae (strain ATCC 204508 / S288c) OX=559292 GN=TEF4 PE=1 SV=1;>tr|B3LR10|B3LR10_YEAS1 Elongation factor 1-gamma 2 OS=Saccharomyces cerevisiae (strain RM11-1a) OX=285006 GN=SCRG_03939 PE=4 SV=1;>tr|C8ZC92|C8ZC92_YEAS8 Tef4p …	>tr|C7GVM7|C7GVM7_YEAS2 Tef4p OS=Saccharomyces cerevisiae (strain JAY291) OX=574961 GN=TEF4 PE=4 SV=1;>sp|P36008|EF1G2_YEAST Elongation factor 1-gamma 2 OS=Saccharomyces cerevisiae (strain ATCC 204508 / S288c) OX=559292 GN=TEF4 PE=1 SV=1;>tr|B3LR10|B3LR10_	7	1	1	1	3.1	46.641	413	3.5343e-10	360370000	15668000	360370000
>sp|P00729|CBPY_YEAST Carboxypeptidase Y OS=Saccharomyces cerevisiae (strain ATCC 204508 / S288c) OX=559292 GN=PRC1 PE=1 SV=1;>tr|A6ZN13|A6ZN13_YEAS7 Carboxypeptidase OS=Saccharomyces cerevisiae (strain YJM789) OX=307796 GN=PRC1 PE=3 SV=1;>tr|B3LMI5|B3LMI5_YEAS1 Carboxypeptidase OS=Saccharomyces cerevisiae (strain RM11-1a) OX=285006 GN=SCRG_02194 PE=3 SV=1;>tr|B5VQ64|B5VQ64_YEAS6 Carboxypeptidase…	>sp|P00729|CBPY_YEAST Carboxypeptidase Y OS=Saccharomyces cerevisiae (strain ATCC 204508 / S288c) OX=559292 GN=PRC1 PE=1 SV=1;>tr|A6ZN13|A6ZN13_YEAS7 Carboxypeptidase OS=Saccharomyces cerevisiae (strain YJM789) OX=307796 GN=PRC1 PE=3 SV=1;>tr|B3LMI5|B3LMI5	8	3	3	3	8.5	59.801	532	2.4989e-15	296470000	15604000	296470000
>sp|P22146|GAS1_YEAST 1,3-beta-glucanosyltransferase GAS1 OS=Saccharomyces cerevisiae (strain ATCC 204508 / S288c) OX=559292 GN=GAS1 PE=1 SV=2;>tr|A6ZN24|A6ZN24_YEAS7 1,3-beta-glucanosyltransferase OS=Saccharomyces cerevisiae (strain YJM789) OX=307796 GN=GAS1 PE=3 SV=1;>tr|B3LMJ5|B3LMJ5_YEAS1 1,3-beta-glucanosyltransferase OS=Saccharomyces cerevisiae (strain RM11-1a) OX=285006 GN=SCRG_02204 PE=3 …	>sp|P22146|GAS1_YEAST 1,3-beta-glucanosyltransferase GAS1 OS=Saccharomyces cerevisiae (strain ATCC 204508 / S288c) OX=559292 GN=GAS1 PE=1 SV=2;>tr|A6ZN24|A6ZN24_YEAS7 1,3-beta-glucanosyltransferase OS=Saccharomyces cerevisiae (strain YJM789) OX=307796 GN=G	8	1	1	1	2.5	59.582	559	9.503e-05	331970000	15090000	331970000
>sp|P40414|TPM2_YEAST Tropomyosin-2 OS=Saccharomyces cerevisiae (strain ATCC 204508 / S288c) OX=559292 GN=TPM2 PE=1 SV=1;>tr|A6ZVD7|A6ZVD7_YEAS7 Tropomyosin OS=Saccharomyces cerevisiae (strain YJM789) OX=307796 GN=TPM2 PE=4 SV=1;>tr|B3LTY6|B3LTY6_YEAS1 Tropomyosin 2 OS=Saccharomyces cerevisiae (strain RM11-1a) OX=285006 GN=SCRG_05311 PE=4 SV=1;>tr|C7GUQ6|C7GUQ6_YEAS2 Tpm2p OS=Saccharomyces cerevi…	>sp|P40414|TPM2_YEAST Tropomyosin-2 OS=Saccharomyces cerevisiae (strain ATCC 204508 / S288c) OX=559292 GN=TPM2 PE=1 SV=1;>tr|A6ZVD7|A6ZVD7_YEAS7 Tropomyosin OS=Saccharomyces cerevisiae (strain YJM789) OX=307796 GN=TPM2 PE=4 SV=1;>tr|B3LTY6|B3LTY6_YEAS1 Tro	7	2	2	2	14.9	19.093	161	2.4839e-44	162880000	14807000	114890000
>sp|P22203|VATE_YEAST V-type proton ATPase subunit E OS=Saccharomyces cerevisiae (strain ATCC 204508 / S288c) OX=559292 GN=VMA4 PE=1 SV=4;>tr|A6ZPG3|A6ZPG3_YEAS7 V-ATPase V1 sector subunit E OS=Saccharomyces cerevisiae (strain YJM789) OX=307796 GN=VMA4 PE=3 SV=1;>tr|B3LJZ2|B3LJZ2_YEAS1 Vacuolar ATP synthase subunit E OS=Saccharomyces cerevisiae (strain RM11-1a) OX=285006 GN=SCRG_01710 PE=3 SV=1;>…	>sp|P22203|VATE_YEAST V-type proton ATPase subunit E OS=Saccharomyces cerevisiae (strain ATCC 204508 / S288c) OX=559292 GN=VMA4 PE=1 SV=4;>tr|A6ZPG3|A6ZPG3_YEAS7 V-ATPase V1 sector subunit E OS=Saccharomyces cerevisiae (strain YJM789) OX=307796 GN=VMA4 PE=	8	3	3	3	13.7	26.471	233	4.9615e-10	192080000	14775000	192080000
>sp|P31116|DHOM_YEAST Homoserine dehydrogenase OS=Saccharomyces cerevisiae (strain ATCC 204508 / S288c) OX=559292 GN=HOM6 PE=1 SV=1;>tr|A6ZQ95|A6ZQ95_YEAS7 Homoserine dehydrogenase OS=Saccharomyces cerevisiae (strain YJM789) OX=307796 GN=HOM6 PE=3 SV=1;>tr|B3LQM1|B3LQM1_YEAS1 Homoserine dehydrogenase OS=Saccharomyces cerevisiae (strain RM11-1a) OX=285006 GN=SCRG_03790 PE=3 SV=1;>tr|B5VLS9|B5VLS9_…	>sp|P31116|DHOM_YEAST Homoserine dehydrogenase OS=Saccharomyces cerevisiae (strain ATCC 204508 / S288c) OX=559292 GN=HOM6 PE=1 SV=1;>tr|A6ZQ95|A6ZQ95_YEAS7 Homoserine dehydrogenase OS=Saccharomyces cerevisiae (strain YJM789) OX=307796 GN=HOM6 PE=3 SV=1;>tr	9	1	1	1	3.1	38.502	359	3.8738e-05	294540000	14727000	294540000
>tr|B5VK61|B5VK61_YEAS6 YHR128Wp-like protein OS=Saccharomyces cerevisiae (strain AWRI1631) OX=545124 GN=AWRI1631_81830 PE=4 SV=1;>sp|P18562|UPP_YEAST Uracil phosphoribosyltransferase OS=Saccharomyces cerevisiae (strain ATCC 204508 / S288c) OX=559292 GN=FUR1 PE=1 SV=2;>tr|A6ZT35|A6ZT35_YEAS7 UPRTase OS=Saccharomyces cerevisiae (strain YJM789) OX=307796 GN=FUR1 PE=4 SV=1;>tr|B3LSP2|B3LSP2_YEAS1 UP…	>tr|B5VK61|B5VK61_YEAS6 YHR128Wp-like protein OS=Saccharomyces cerevisiae (strain AWRI1631) OX=545124 GN=AWRI1631_81830 PE=4 SV=1;>sp|P18562|UPP_YEAST Uracil phosphoribosyltransferase OS=Saccharomyces cerevisiae (strain ATCC 204508 / S288c) OX=559292 GN=FU	8	2	2	2	6.4	28.748	251	0.0019005	215340000	14356000	215340000
>tr|G2WHX8|G2WHX8_YEASK K7_Def1p OS=Saccharomyces cerevisiae (strain Kyokai no. 7 / NBRC 101557) OX=721032 GN=K7_DEF1 PE=4 SV=1;>sp|C7GP20|DEF1_YEAS2 RNA polymerase II degradation factor 1 OS=Saccharomyces cerevisiae (strain JAY291) OX=574961 GN=DEF1 PE=3 SV=1;>sp|A6ZZR2|DEF1_YEAS7 RNA polymerase II degradation factor 1 OS=Saccharomyces cerevisiae (strain YJM789) OX=307796 GN=DEF1 PE=3 SV=1	>tr|G2WHX8|G2WHX8_YEASK K7_Def1p OS=Saccharomyces cerevisiae (strain Kyokai no. 7 / NBRC 101557) OX=721032 GN=K7_DEF1 PE=4 SV=1;>sp|C7GP20|DEF1_YEAS2 RNA polymerase II degradation factor 1 OS=Saccharomyces cerevisiae (strain JAY291) OX=574961 GN=DEF1 PE=3	3	1	1	1	2.2	84.585	742	4.9382e-18	229250000	14328000	229250000
>sp|P06738|PHSG_YEAST Glycogen phosphorylase OS=Saccharomyces cerevisiae (strain ATCC 204508 / S288c) OX=559292 GN=GPH1 PE=1 SV=4;>tr|A6ZX36|A6ZX36_YEAS7 Alpha-1,4 glucan phosphorylase OS=Saccharomyces cerevisiae (strain YJM789) OX=307796 GN=GPH1 PE=3 SV=1;>tr|B3LKC1|B3LKC1_YEAS1 Alpha-1,4 glucan phosphorylase OS=Saccharomyces cerevisiae (strain RM11-1a) OX=285006 GN=SCRG_02635 PE=3 SV=1;>tr|B5VT…	>sp|P06738|PHSG_YEAST Glycogen phosphorylase OS=Saccharomyces cerevisiae (strain ATCC 204508 / S288c) OX=559292 GN=GPH1 PE=1 SV=4;>tr|A6ZX36|A6ZX36_YEAS7 Alpha-1,4 glucan phosphorylase OS=Saccharomyces cerevisiae (strain YJM789) OX=307796 GN=GPH1 PE=3 SV=1	8	3	3	3	4.5	103.27	902	6.4963e-63	726720000	13975000	459850000
>sp|Q05911|PUR8_YEAST Adenylosuccinate lyase OS=Saccharomyces cerevisiae (strain ATCC 204508 / S288c) OX=559292 GN=ADE13 PE=1 SV=1;>tr|A7A1N6|A7A1N6_YEAS7 Adenylosuccinate lyase OS=Saccharomyces cerevisiae (strain YJM789) OX=307796 GN=ADE13 PE=3 SV=1;>tr|B3RHM7|B3RHM7_YEAS1 Adenylosuccinate lyase OS=Saccharomyces cerevisiae (strain RM11-1a) OX=285006 GN=SCRG_04301 PE=3 SV=1;>tr|C7GRY3|C7GRY3_YEAS…	>sp|Q05911|PUR8_YEAST Adenylosuccinate lyase OS=Saccharomyces cerevisiae (strain ATCC 204508 / S288c) OX=559292 GN=ADE13 PE=1 SV=1;>tr|A7A1N6|A7A1N6_YEAS7 Adenylosuccinate lyase OS=Saccharomyces cerevisiae (strain YJM789) OX=307796 GN=ADE13 PE=3 SV=1;>tr|B	8	3	3	3	6.4	54.51	482	4.5775e-19	374940000	13887000	305040000
>sp|P17536|TPM1_YEAST Tropomyosin-1 OS=Saccharomyces cerevisiae (strain ATCC 204508 / S288c) OX=559292 GN=TPM1 PE=1 SV=1;>tr|A6ZS01|A6ZS01_YEAS7 Tropomyosin OS=Saccharomyces cerevisiae (strain YJM789) OX=307796 GN=TPM1 PE=4 SV=1;>tr|B3LNT8|B3LNT8_YEAS1 Tropomyosin 1 OS=Saccharomyces cerevisiae (strain RM11-1a) OX=285006 GN=SCRG_03215 PE=4 SV=1;>tr|B5VQW4|B5VQW4_YEAS6 YNL079Cp-like protein OS=Sacc…	>sp|P17536|TPM1_YEAST Tropomyosin-1 OS=Saccharomyces cerevisiae (strain ATCC 204508 / S288c) OX=559292 GN=TPM1 PE=1 SV=1;>tr|A6ZS01|A6ZS01_YEAS7 Tropomyosin OS=Saccharomyces cerevisiae (strain YJM789) OX=307796 GN=TPM1 PE=4 SV=1;>tr|B3LNT8|B3LNT8_YEAS1 Tro	8	2	2	2	11.6	23.54	199	7.3132e-17	161400000	13450000	389740000
>tr|C7GK16|C7GK16_YEAS2 YOL048C-like protein OS=Saccharomyces cerevisiae (strain JAY291) OX=574961 GN=C1Q_00515 PE=4 SV=1;>sp|Q08219|RRT8_YEAST Outer spore wall protein RRT8 OS=Saccharomyces cerevisiae (strain ATCC 204508 / S288c) OX=559292 GN=RRT8 PE=1 SV=2;>tr|A6ZNG2|A6ZNG2_YEAS7 Conserved protein OS=Saccharomyces cerevisiae (strain YJM789) OX=307796 GN=SCY_5030 PE=4 SV=1;>tr|B3LJ11|B3LJ11_YEAS…	>tr|C7GK16|C7GK16_YEAS2 YOL048C-like protein OS=Saccharomyces cerevisiae (strain JAY291) OX=574961 GN=C1Q_00515 PE=4 SV=1;>sp|Q08219|RRT8_YEAST Outer spore wall protein RRT8 OS=Saccharomyces cerevisiae (strain ATCC 204508 / S288c) OX=559292 GN=RRT8 PE=1 SV	7	1	1	1	2.3	39.628	343	0.01055	106110000	13264000	106110000
>sp|A6ZM32|RCF1_YEAS7 Respiratory supercomplex factor 1, mitochondrial OS=Saccharomyces cerevisiae (strain YJM789) OX=307796 GN=RCF1 PE=3 SV=1;>sp|B3LLM2|RCF1_YEAS1 Respiratory supercomplex factor 1, mitochondrial OS=Saccharomyces cerevisiae (strain RM11-1a) OX=285006 GN=RCF1 PE=3 SV=1;>sp|C7GT60|RCF1_YEAS2 Respiratory supercomplex factor 1, mitochondrial OS=Saccharomyces cerevisiae (strain JAY29…	>sp|A6ZM32|RCF1_YEAS7 Respiratory supercomplex factor 1, mitochondrial OS=Saccharomyces cerevisiae (strain YJM789) OX=307796 GN=RCF1 PE=3 SV=1;>sp|B3LLM2|RCF1_YEAS1 Respiratory supercomplex factor 1, mitochondrial OS=Saccharomyces cerevisiae (strain RM11-1	8	2	2	2	11.9	18.477	159	0.00025102	105510000	13189000	98945000
>sp|P02829|HSP82_YEAST ATP-dependent molecular chaperone HSP82 OS=Saccharomyces cerevisiae (strain ATCC 204508 / S288c) OX=559292 GN=HSP82 PE=1 SV=1;>tr|A6ZW16|A6ZW16_YEAS7 Heat shock protein 90 OS=Saccharomyces cerevisiae (strain YJM789) OX=307796 GN=HSP82 PE=3 SV=1;>tr|B3LKJ2|B3LKJ2_YEAS1 Heat shock protein 90 OS=Saccharomyces cerevisiae (strain RM11-1a) OX=285006 GN=SCRG_02260 PE=3 SV=1;>tr|C8…	>sp|P02829|HSP82_YEAST ATP-dependent molecular chaperone HSP82 OS=Saccharomyces cerevisiae (strain ATCC 204508 / S288c) OX=559292 GN=HSP82 PE=1 SV=1;>tr|A6ZW16|A6ZW16_YEAS7 Heat shock protein 90 OS=Saccharomyces cerevisiae (strain YJM789) OX=307796 GN=HSP8	6	6	2	2	7.1	81.405	709	1.968e-18	470350000	13065000	423230000
>sp|P00724|INV2_YEAST Invertase 2 OS=Saccharomyces cerevisiae (strain ATCC 204508 / S288c) OX=559292 GN=SUC2 PE=1 SV=1;>sp|P10594|INV1_YEASX Invertase 1 OS=Saccharomyces cerevisiae OX=4932 GN=SUC1 PE=1 SV=1;>tr|D5MS20|D5MS20_YEASX Invertase OS=Saccharomyces cerevisiae OX=4932 GN=SUC2 PE=3 SV=1;>tr|D5MS22|D5MS22_YEASX Invertase OS=Saccharomyces cerevisiae OX=4932 GN=SUC2 PE=3 SV=1;>tr|D5MS31|D5MS3…	>sp|P00724|INV2_YEAST Invertase 2 OS=Saccharomyces cerevisiae (strain ATCC 204508 / S288c) OX=559292 GN=SUC2 PE=1 SV=1;>sp|P10594|INV1_YEASX Invertase 1 OS=Saccharomyces cerevisiae OX=4932 GN=SUC1 PE=1 SV=1;>tr|D5MS20|D5MS20_YEASX Invertase OS=Saccharomyce	38	6	6	6	11.5	60.639	532	2.0492e-16	247980000	13052000	287560000
>sp|P10963|PCKA_YEAST Phosphoenolpyruvate carboxykinase (ATP) OS=Saccharomyces cerevisiae (strain ATCC 204508 / S288c) OX=559292 GN=PCK1 PE=1 SV=2;>tr|A7A057|A7A057_YEAS7 Phosphoenolpyruvate carboxylkinase OS=Saccharomyces cerevisiae (strain YJM789) OX=307796 GN=PCK1 PE=3 SV=1;>tr|B3LRH2|B3LRH2_YEAS1 Phosphoenolpyruvate carboxylkinase OS=Saccharomyces cerevisiae (strain RM11-1a) OX=285006 GN=SCRG…	>sp|P10963|PCKA_YEAST Phosphoenolpyruvate carboxykinase (ATP) OS=Saccharomyces cerevisiae (strain ATCC 204508 / S288c) OX=559292 GN=PCK1 PE=1 SV=2;>tr|A7A057|A7A057_YEAS7 Phosphoenolpyruvate carboxylkinase OS=Saccharomyces cerevisiae (strain YJM789) OX=307	8	3	3	3	4.9	60.983	549	1.7237e-05	362140000	12934000	406690000
>sp|P32867|SSO1_YEAST Protein SSO1 OS=Saccharomyces cerevisiae (strain ATCC 204508 / S288c) OX=559292 GN=SSO1 PE=1 SV=2;>tr|A6ZW23|A6ZW23_YEAS7 t-SNARE OS=Saccharomyces cerevisiae (strain YJM789) OX=307796 GN=SSO1 PE=3 SV=1;>tr|B3LKJ9|B3LKJ9_YEAS1 Protein SSO1 OS=Saccharomyces cerevisiae (strain RM11-1a) OX=285006 GN=SCRG_02267 PE=3 SV=1;>tr|B5VSV0|B5VSV0_YEAS6 YPL232Wp-like protein OS=Saccharomy…	>sp|P32867|SSO1_YEAST Protein SSO1 OS=Saccharomyces cerevisiae (strain ATCC 204508 / S288c) OX=559292 GN=SSO1 PE=1 SV=2;>tr|A6ZW23|A6ZW23_YEAS7 t-SNARE OS=Saccharomyces cerevisiae (strain YJM789) OX=307796 GN=SSO1 PE=3 SV=1;>tr|B3LKJ9|B3LKJ9_YEAS1 Protein	8	1	1	1	6.2	33.106	290	2.919e-05	128630000	12863000	128630000
>sp|P33330|SERC_YEAST Phosphoserine aminotransferase OS=Saccharomyces cerevisiae (strain ATCC 204508 / S288c) OX=559292 GN=SER1 PE=1 SV=1;>tr|A6ZP29|A6ZP29_YEAS7 Phosphoserine aminotransferase OS=Saccharomyces cerevisiae (strain YJM789) OX=307796 GN=SER1 PE=3 SV=1;>tr|B3LJL4|B3LJL4_YEAS1 Phosphoserine aminotransferase OS=Saccharomyces cerevisiae (strain RM11-1a) OX=285006 GN=SCRG_01576 PE=3 SV=1;…	>sp|P33330|SERC_YEAST Phosphoserine aminotransferase OS=Saccharomyces cerevisiae (strain ATCC 204508 / S288c) OX=559292 GN=SER1 PE=1 SV=1;>tr|A6ZP29|A6ZP29_YEAS7 Phosphoserine aminotransferase OS=Saccharomyces cerevisiae (strain YJM789) OX=307796 GN=SER1 P	8	1	1	1	2.5	43.415	395	0.0064114	217020000	12766000	217020000
>tr|B3LGS7|B3LGS7_YEAS1 Glycerol-3-phosphate dehydrogenase [NAD(+)] OS=Saccharomyces cerevisiae (strain RM11-1a) OX=285006 GN=SCRG_00527 PE=3 SV=1;>sp|Q00055|GPD1_YEAST Glycerol-3-phosphate dehydrogenase [NAD(+)] 1 OS=Saccharomyces cerevisiae (strain ATCC 204508 / S288c) OX=559292 GN=GPD1 PE=1 SV=4;>tr|A6ZXU7|A6ZXU7_YEAS7 Glycerol-3-phosphate dehydrogenase [NAD(+)] OS=Saccharomyces cerevisiae (st…	>tr|B3LGS7|B3LGS7_YEAS1 Glycerol-3-phosphate dehydrogenase [NAD(+)] OS=Saccharomyces cerevisiae (strain RM11-1a) OX=285006 GN=SCRG_00527 PE=3 SV=1;>sp|Q00055|GPD1_YEAST Glycerol-3-phosphate dehydrogenase [NAD(+)] 1 OS=Saccharomyces cerevisiae (strain ATCC	8	1	1	1	5.6	43.367	392	1.7635e-27	254940000	12747000	254940000
>sp|P32589|HSP7F_YEAST Heat shock protein homolog SSE1 OS=Saccharomyces cerevisiae (strain ATCC 204508 / S288c) OX=559292 GN=SSE1 PE=1 SV=4;>tr|A6ZWE5|A6ZWE5_YEAS7 Conserved protein OS=Saccharomyces cerevisiae (strain YJM789) OX=307796 GN=SSE1 PE=3 SV=1;>tr|C7GJ60|C7GJ60_YEAS2 Sse1p OS=Saccharomyces cerevisiae (strain JAY291) OX=574961 GN=SSE1 PE=3 SV=1;>tr|N1NX50|N1NX50_YEASC Sse1p OS=Saccharomy…	>sp|P32589|HSP7F_YEAST Heat shock protein homolog SSE1 OS=Saccharomyces cerevisiae (strain ATCC 204508 / S288c) OX=559292 GN=SSE1 PE=1 SV=4;>tr|A6ZWE5|A6ZWE5_YEAS7 Conserved protein OS=Saccharomyces cerevisiae (strain YJM789) OX=307796 GN=SSE1 PE=3 SV=1;>t	8	2	2	2	3	77.365	693	1.1794e-05	447710000	12100000	441880000
>tr|B5VLW9|B5VLW9_YEAS6 YKL195Wp-like protein OS=Saccharomyces cerevisiae (strain AWRI1631) OX=545124 GN=AWRI1631_110310 PE=4 SV=1;>tr|A6ZZD0|A6ZZD0_YEAS7 Mitochondrial intermembrane space import and assembly protein OS=Saccharomyces cerevisiae (strain YJM789) OX=307796 GN=MIA40 PE=4 SV=1;>tr|B3LQR0|B3LQR0_YEAS1 CHCH domain-containing protein OS=Saccharomyces cerevisiae (strain RM11-1a) OX=285006…	>tr|B5VLW9|B5VLW9_YEAS6 YKL195Wp-like protein OS=Saccharomyces cerevisiae (strain AWRI1631) OX=545124 GN=AWRI1631_110310 PE=4 SV=1;>tr|A6ZZD0|A6ZZD0_YEAS7 Mitochondrial intermembrane space import and assembly protein OS=Saccharomyces cerevisiae (strain YJM	8	4	4	4	14.5	47.416	427	1.1895e-95	289870000	12078000	223860000
>sp|P00360|G3P1_YEAST Glyceraldehyde-3-phosphate dehydrogenase 1 OS=Saccharomyces cerevisiae (strain ATCC 204508 / S288c) OX=559292 GN=TDH1 PE=1 SV=3;>tr|A6ZPS3|A6ZPS3_YEAS7 Glyceraldehyde-3-phosphate dehydrogenase OS=Saccharomyces cerevisiae (strain YJM789) OX=307796 GN=TDH1 PE=3 SV=1;>tr|B3LQ59|B3LQ59_YEAS1 Glyceraldehyde-3-phosphate dehydrogenase OS=Saccharomyces cerevisiae (strain RM11-1a) OX…	>sp|P00360|G3P1_YEAST Glyceraldehyde-3-phosphate dehydrogenase 1 OS=Saccharomyces cerevisiae (strain ATCC 204508 / S288c) OX=559292 GN=TDH1 PE=1 SV=3;>tr|A6ZPS3|A6ZPS3_YEAS7 Glyceraldehyde-3-phosphate dehydrogenase OS=Saccharomyces cerevisiae (strain YJM78	7	10	6	6	31	35.75	332	1.5457e-281	264150000	12007000	259950000
>sp|P19414|ACON_YEAST Aconitate hydratase, mitochondrial OS=Saccharomyces cerevisiae (strain ATCC 204508 / S288c) OX=559292 GN=ACO1 PE=1 SV=2;>tr|A7A1I8|A7A1I8_YEAS7 Aconitate hydratase, mitochondrial OS=Saccharomyces cerevisiae (strain YJM789) OX=307796 GN=ACO1 PE=3 SV=1;>tr|B3RHI2|B3RHI2_YEAS1 Aconitate hydratase, mitochondrial OS=Saccharomyces cerevisiae (strain RM11-1a) OX=285006 GN=SCRG_0425…	>sp|P19414|ACON_YEAST Aconitate hydratase, mitochondrial OS=Saccharomyces cerevisiae (strain ATCC 204508 / S288c) OX=559292 GN=ACO1 PE=1 SV=2;>tr|A7A1I8|A7A1I8_YEAS7 Aconitate hydratase, mitochondrial OS=Saccharomyces cerevisiae (strain YJM789) OX=307796 G	8	4	4	4	5.7	85.367	778	8.2704e-37	471300000	11783000	460110000
>sp|Q08179|MDM38_YEAST Mitochondrial distribution and morphology protein 38 OS=Saccharomyces cerevisiae (strain ATCC 204508 / S288c) OX=559292 GN=MDM38 PE=1 SV=1;>tr|A6ZNH9|A6ZNH9_YEAS7 Mitochondrial distribution and morphology OS=Saccharomyces cerevisiae (strain YJM789) OX=307796 GN=MDM38 PE=4 SV=1;>tr|B3LJ30|B3LJ30_YEAS1 Mitochondrial distribution and morphology protein 38 OS=Saccharomyces cere…	>sp|Q08179|MDM38_YEAST Mitochondrial distribution and morphology protein 38 OS=Saccharomyces cerevisiae (strain ATCC 204508 / S288c) OX=559292 GN=MDM38 PE=1 SV=1;>tr|A6ZNH9|A6ZNH9_YEAS7 Mitochondrial distribution and morphology OS=Saccharomyces cerevisiae	8	2	2	2	4.9	65.004	573	8.2487e-24	385230000	11674000	298290000
>sp|Q07653|HBT1_YEAST Protein HBT1 OS=Saccharomyces cerevisiae (strain ATCC 204508 / S288c) OX=559292 GN=HBT1 PE=1 SV=1;>tr|B5VF54|B5VF54_YEAS6 YDL223Cp-like protein OS=Saccharomyces cerevisiae (strain AWRI1631) OX=545124 GN=AWRI1631_40230 PE=4 SV=1;>tr|C7GSV5|C7GSV5_YEAS2 Hbt1p OS=Saccharomyces cerevisiae (strain JAY291) OX=574961 GN=HBT1 PE=4 SV=1;>tr|C8Z6P6|C8Z6P6_YEAS8 Hbt1p OS=Saccharomyces …	>sp|Q07653|HBT1_YEAST Protein HBT1 OS=Saccharomyces cerevisiae (strain ATCC 204508 / S288c) OX=559292 GN=HBT1 PE=1 SV=1;>tr|B5VF54|B5VF54_YEAS6 YDL223Cp-like protein OS=Saccharomyces cerevisiae (strain AWRI1631) OX=545124 GN=AWRI1631_40230 PE=4 SV=1;>tr|C7	8	9	9	9	10.8	113.61	1046	0	744750000	11637000	669760000
>sp|P15496|IDI1_YEAST Isopentenyl-diphosphate Delta-isomerase OS=Saccharomyces cerevisiae (strain ATCC 204508 / S288c) OX=559292 GN=IDI1 PE=1 SV=2;>tr|A6ZWD5|A6ZWD5_YEAS7 Isopentenyl diphosphate:dimethylallyl diphosphate isomerase (IPP isomerase) OS=Saccharomyces cerevisiae (strain YJM789) OX=307796 GN=IDI1 PE=4 SV=1;>tr|B5VT49|B5VT49_YEAS6 YPL117Cp-like protein OS=Saccharomyces cerevisiae (strai…	>sp|P15496|IDI1_YEAST Isopentenyl-diphosphate Delta-isomerase OS=Saccharomyces cerevisiae (strain ATCC 204508 / S288c) OX=559292 GN=IDI1 PE=1 SV=2;>tr|A6ZWD5|A6ZWD5_YEAS7 Isopentenyl diphosphate:dimethylallyl diphosphate isomerase (IPP isomerase) OS=Saccha	7	1	1	1	4.5	33.351	288	7.3399e-07	154830000	11060000	154830000
>sp|Q06177|TMA10_YEAST Translation machinery-associated protein 10 OS=Saccharomyces cerevisiae (strain ATCC 204508 / S288c) OX=559292 GN=TMA10 PE=1 SV=3;>tr|A7A1L0|A7A1L0_YEAS7 Translation machinery associated protein OS=Saccharomyces cerevisiae (strain YJM789) OX=307796 GN=SCY_3888 PE=4 SV=1;>tr|B3RHK2|B3RHK2_YEAS1 ATPase-stabilizing factor 15 kDa protein OS=Saccharomyces cerevisiae (strain RM11…	>sp|Q06177|TMA10_YEAST Translation machinery-associated protein 10 OS=Saccharomyces cerevisiae (strain ATCC 204508 / S288c) OX=559292 GN=TMA10 PE=1 SV=3;>tr|A7A1L0|A7A1L0_YEAS7 Translation machinery associated protein OS=Saccharomyces cerevisiae (strain YJ	7	1	1	1	17.4	9.8337	86	1.3714e-15	54880000	10976000	54880000
>sp|A6ZQJ1|IF4A_YEAS7 ATP-dependent RNA helicase eIF4A OS=Saccharomyces cerevisiae (strain YJM789) OX=307796 GN=TIF1 PE=3 SV=1;>sp|P10081|IF4A_YEAST ATP-dependent RNA helicase eIF4A OS=Saccharomyces cerevisiae (strain ATCC 204508 / S288c) OX=559292 GN=TIF1 PE=1 SV=3;>tr|B3LRD4|B3LRD4_YEAS1 Eukaryotic initiation factor 4A OS=Saccharomyces cerevisiae (strain RM11-1a) OX=285006 GN=SCRG_04074 PE=3 SV…	>sp|A6ZQJ1|IF4A_YEAS7 ATP-dependent RNA helicase eIF4A OS=Saccharomyces cerevisiae (strain YJM789) OX=307796 GN=TIF1 PE=3 SV=1;>sp|P10081|IF4A_YEAST ATP-dependent RNA helicase eIF4A OS=Saccharomyces cerevisiae (strain ATCC 204508 / S288c) OX=559292 GN=TIF1	8	2	2	2	5.1	44.697	395	4.797e-05	229300000	10919000	221840000
>sp|P16140|VATB_YEAST V-type proton ATPase subunit B OS=Saccharomyces cerevisiae (strain ATCC 204508 / S288c) OX=559292 GN=VMA2 PE=1 SV=2;>tr|A6ZL71|A6ZL71_YEAS7 Vacuolar proton pump subunit B OS=Saccharomyces cerevisiae (strain YJM789) OX=307796 GN=VMA2 PE=3 SV=1;>tr|B3LN29|B3LN29_YEAS1 Vacuolar proton pump subunit B OS=Saccharomyces cerevisiae (strain RM11-1a) OX=285006 GN=SCRG_02841 PE=3 SV=1;…	>sp|P16140|VATB_YEAST V-type proton ATPase subunit B OS=Saccharomyces cerevisiae (strain ATCC 204508 / S288c) OX=559292 GN=VMA2 PE=1 SV=2;>tr|A6ZL71|A6ZL71_YEAS7 Vacuolar proton pump subunit B OS=Saccharomyces cerevisiae (strain YJM789) OX=307796 GN=VMA2 P	7	2	2	2	2.9	57.749	517	1.2946e-60	305190000	10524000	290020000
>sp|P39926|SSO2_YEAST Protein SSO2 OS=Saccharomyces cerevisiae (strain ATCC 204508 / S288c) OX=559292 GN=SSO2 PE=1 SV=2;>tr|A6ZMP4|A6ZMP4_YEAS7 t-SNARE OS=Saccharomyces cerevisiae (strain YJM789) OX=307796 GN=SSO2 PE=3 SV=1;>tr|B3LM70|B3LM70_YEAS1 Protein SSO2 OS=Saccharomyces cerevisiae (strain RM11-1a) OX=285006 GN=SCRG_02076 PE=3 SV=1;>tr|C7GTR7|C7GTR7_YEAS2 Sso2p OS=Saccharomyces cerevisiae (…	>sp|P39926|SSO2_YEAST Protein SSO2 OS=Saccharomyces cerevisiae (strain ATCC 204508 / S288c) OX=559292 GN=SSO2 PE=1 SV=2;>tr|A6ZMP4|A6ZMP4_YEAS7 t-SNARE OS=Saccharomyces cerevisiae (strain YJM789) OX=307796 GN=SSO2 PE=3 SV=1;>tr|B3LM70|B3LM70_YEAS1 Protein	7	1	1	1	6.1	33.733	295	1.3473e-10	110900000	10082000	110900000
>sp|Q06217|SMD2_YEAST Small nuclear ribonucleoprotein Sm D2 OS=Saccharomyces cerevisiae (strain ATCC 204508 / S288c) OX=559292 GN=SMD2 PE=1 SV=2;>tr|A7A1F9|A7A1F9_YEAS7 Small nuclear ribonucleoprotein Sm D2 OS=Saccharomyces cerevisiae (strain YJM789) OX=307796 GN=SMD2 PE=3 SV=1;>tr|B3RHF7|B3RHF7_YEAS1 Small nuclear ribonucleoprotein Sm D2 OS=Saccharomyces cerevisiae (strain RM11-1a) OX=285006 GN=…	>sp|Q06217|SMD2_YEAST Small nuclear ribonucleoprotein Sm D2 OS=Saccharomyces cerevisiae (strain ATCC 204508 / S288c) OX=559292 GN=SMD2 PE=1 SV=2;>tr|A7A1F9|A7A1F9_YEAS7 Small nuclear ribonucleoprotein Sm D2 OS=Saccharomyces cerevisiae (strain YJM789) OX=30	5	1	1	1	8.2	12.853	110	0.004842	59846000	9974300	59846000
>sp|P23638|PSA3_YEAST Proteasome subunit alpha type-3 OS=Saccharomyces cerevisiae (strain ATCC 204508 / S288c) OX=559292 GN=PRE9 PE=1 SV=1;>tr|A6ZUE9|A6ZUE9_YEAS7 Proteasome endopeptidase complex OS=Saccharomyces cerevisiae (strain YJM789) OX=307796 GN=PRE9 PE=3 SV=1;>tr|B3LI93|B3LI93_YEAS1 Proteasome endopeptidase complex OS=Saccharomyces cerevisiae (strain RM11-1a) OX=285006 GN=SCRG_00883 PE=3 …	>sp|P23638|PSA3_YEAST Proteasome subunit alpha type-3 OS=Saccharomyces cerevisiae (strain ATCC 204508 / S288c) OX=559292 GN=PRE9 PE=1 SV=1;>tr|A6ZUE9|A6ZUE9_YEAS7 Proteasome endopeptidase complex OS=Saccharomyces cerevisiae (strain YJM789) OX=307796 GN=PRE	8	2	2	2	4.7	28.714	258	2.6717e-59	139180000	9941500	64652000
>sp|P15992|HSP26_YEAST Heat shock protein 26 OS=Saccharomyces cerevisiae (strain ATCC 204508 / S288c) OX=559292 GN=HSP26 PE=1 SV=3;>tr|A6ZL16|A6ZL16_YEAS7 Heat shock protein OS=Saccharomyces cerevisiae (strain YJM789) OX=307796 GN=HSP26 PE=3 SV=1;>tr|B3LN77|B3LN77_YEAS1 Heat shock protein 26 OS=Saccharomyces cerevisiae (strain RM11-1a) OX=285006 GN=SCRG_02895 PE=3 SV=1;>tr|B5VE37|B5VE37_YEAS6 YBR…	>sp|P15992|HSP26_YEAST Heat shock protein 26 OS=Saccharomyces cerevisiae (strain ATCC 204508 / S288c) OX=559292 GN=HSP26 PE=1 SV=3;>tr|A6ZL16|A6ZL16_YEAS7 Heat shock protein OS=Saccharomyces cerevisiae (strain YJM789) OX=307796 GN=HSP26 PE=3 SV=1;>tr|B3LN7	8	2	2	2	12.1	23.879	214	3.3655e-06	117520000	9793300	137370000
>sp|P39105|PLB1_YEAST Lysophospholipase 1 OS=Saccharomyces cerevisiae (strain ATCC 204508 / S288c) OX=559292 GN=PLB1 PE=1 SV=2;>tr|A6ZM69|A6ZM69_YEAS7 Lysophospholipase OS=Saccharomyces cerevisiae (strain YJM789) OX=307796 GN=PLB1 PE=3 SV=1;>tr|G2WK58|G2WK58_YEASK Lysophospholipase OS=Saccharomyces cerevisiae (strain Kyokai no. 7 / NBRC 101557) OX=721032 GN=K7_PLB1 PE=3 SV=1;>tr|N1P052|N1P052_YEA…	>sp|P39105|PLB1_YEAST Lysophospholipase 1 OS=Saccharomyces cerevisiae (strain ATCC 204508 / S288c) OX=559292 GN=PLB1 PE=1 SV=2;>tr|A6ZM69|A6ZM69_YEAS7 Lysophospholipase OS=Saccharomyces cerevisiae (strain YJM789) OX=307796 GN=PLB1 PE=3 SV=1;>tr|G2WK58|G2WK	8	2	2	2	3.8	71.667	664	1.8914e-12	204120000	9720000	194630000
>sp|P32481|IF2G_YEAST Eukaryotic translation initiation factor 2 subunit gamma OS=Saccharomyces cerevisiae (strain ATCC 204508 / S288c) OX=559292 GN=GCD11 PE=1 SV=1;>tr|A6ZQX4|A6ZQX4_YEAS7 Translational initiation factor eIF-2 gamma subunit OS=Saccharomyces cerevisiae (strain YJM789) OX=307796 GN=GCD11 PE=4 SV=1;>tr|B3LS38|B3LS38_YEAS1 Translational initiation factor eIF-2 gamma subunit OS=Saccha…	>sp|P32481|IF2G_YEAST Eukaryotic translation initiation factor 2 subunit gamma OS=Saccharomyces cerevisiae (strain ATCC 204508 / S288c) OX=559292 GN=GCD11 PE=1 SV=1;>tr|A6ZQX4|A6ZQX4_YEAS7 Translational initiation factor eIF-2 gamma subunit OS=Saccharomyce	8	4	4	4	9.7	57.865	527	2.1721e-15	239440000	9577700	228790000
>sp|P16547|OM45_YEAST Mitochondrial outer membrane protein OM45 OS=Saccharomyces cerevisiae (strain ATCC 204508 / S288c) OX=559292 GN=OM45 PE=1 SV=2;>tr|A6ZVD9|A6ZVD9_YEAS7 Mitochondrial outer membrane protein OS=Saccharomyces cerevisiae (strain YJM789) OX=307796 GN=OM45 PE=4 SV=1;>tr|B3LTY4|B3LTY4_YEAS1 45 kDa mitochondrial outer membrane protein OS=Saccharomyces cerevisiae (strain RM11-1a) OX=2…	>sp|P16547|OM45_YEAST Mitochondrial outer membrane protein OM45 OS=Saccharomyces cerevisiae (strain ATCC 204508 / S288c) OX=559292 GN=OM45 PE=1 SV=2;>tr|A6ZVD9|A6ZVD9_YEAS7 Mitochondrial outer membrane protein OS=Saccharomyces cerevisiae (strain YJM789) OX	7	2	2	2	5.3	44.58	393	2.7638e-27	208740000	9488000	208740000
>tr|G2WNA2|G2WNA2_YEASK GrpE protein homolog OS=Saccharomyces cerevisiae (strain Kyokai no. 7 / NBRC 101557) OX=721032 GN=K7_MGE1 PE=3 SV=1	>tr|G2WNA2|G2WNA2_YEASK GrpE protein homolog OS=Saccharomyces cerevisiae (strain Kyokai no. 7 / NBRC 101557) OX=721032 GN=K7_MGE1 PE=3 SV=1	1	1	1	1	6.1	26.011	228	7.1418e-08	122140000	9395700	122140000
>sp|P38081|YBQ6_YEAST Uncharacterized glycosyl hydrolase YBR056W OS=Saccharomyces cerevisiae (strain ATCC 204508 / S288c) OX=559292 GN=YBR056W PE=1 SV=1;>tr|A6ZKZ9|A6ZKZ9_YEAS7 Conserved protein OS=Saccharomyces cerevisiae (strain YJM789) OX=307796 GN=SCY_0269 PE=4 SV=1;>tr|B3LN93|B3LN93_YEAS1 Uncharacterized protein OS=Saccharomyces cerevisiae (strain RM11-1a) OX=285006 GN=SCRG_02911 PE=4 SV=1;>…	>sp|P38081|YBQ6_YEAST Uncharacterized glycosyl hydrolase YBR056W OS=Saccharomyces cerevisiae (strain ATCC 204508 / S288c) OX=559292 GN=YBR056W PE=1 SV=1;>tr|A6ZKZ9|A6ZKZ9_YEAS7 Conserved protein OS=Saccharomyces cerevisiae (strain YJM789) OX=307796 GN=SCY_	8	1	1	1	2.2	57.821	501	7.7075e-05	228000000	9119800	228000000
>sp|P28240|ACEA_YEAST Isocitrate lyase OS=Saccharomyces cerevisiae (strain ATCC 204508 / S288c) OX=559292 GN=ICL1 PE=1 SV=1;>tr|A6ZR19|A6ZR19_YEAS7 Isocitrate lyase OS=Saccharomyces cerevisiae (strain YJM789) OX=307796 GN=ICL1 PE=3 SV=1;>tr|B3LRI2|B3LRI2_YEAS1 Isocitrate lyase OS=Saccharomyces cerevisiae (strain RM11-1a) OX=285006 GN=SCRG_04540 PE=3 SV=1;>tr|C7GTD3|C7GTD3_YEAS2 Icl1p OS=Saccharom…	>sp|P28240|ACEA_YEAST Isocitrate lyase OS=Saccharomyces cerevisiae (strain ATCC 204508 / S288c) OX=559292 GN=ICL1 PE=1 SV=1;>tr|A6ZR19|A6ZR19_YEAS7 Isocitrate lyase OS=Saccharomyces cerevisiae (strain YJM789) OX=307796 GN=ICL1 PE=3 SV=1;>tr|B3LRI2|B3LRI2_Y	8	2	2	2	3.6	62.408	557	0.00016422	219740000	8789800	219740000
>sp|P40582|GST1_YEAST Glutathione S-transferase 1 OS=Saccharomyces cerevisiae (strain ATCC 204508 / S288c) OX=559292 GN=GTT1 PE=1 SV=1;>tr|A6ZVV8|A6ZVV8_YEAS7 Glutathione S-transferase OS=Saccharomyces cerevisiae (strain YJM789) OX=307796 GN=GTT1 PE=3 SV=1;>tr|B3LTH2|B3LTH2_YEAS1 Glutathione transferase OS=Saccharomyces cerevisiae (strain RM11-1a) OX=285006 GN=SCRG_05140 PE=3 SV=1;>tr|C7GLR8|C7GL…	>sp|P40582|GST1_YEAST Glutathione S-transferase 1 OS=Saccharomyces cerevisiae (strain ATCC 204508 / S288c) OX=559292 GN=GTT1 PE=1 SV=1;>tr|A6ZVV8|A6ZVV8_YEAS7 Glutathione S-transferase OS=Saccharomyces cerevisiae (strain YJM789) OX=307796 GN=GTT1 PE=3 SV=1	8	1	1	1	5.1	26.794	234	0.0041805	95232000	8657500	95232000
>sp|P53733|RT19_YEAST 37S ribosomal protein S19, mitochondrial OS=Saccharomyces cerevisiae (strain ATCC 204508 / S288c) OX=559292 GN=RSM19 PE=1 SV=1;>tr|A6ZSB2|A6ZSB2_YEAS7 Mitochondrial ribosomal small subunit component OS=Saccharomyces cerevisiae (strain YJM789) OX=307796 GN=RSM19 PE=3 SV=1;>tr|B3LPK5|B3LPK5_YEAS1 Mitochondrial ribosomal protein S19 OS=Saccharomyces cerevisiae (strain RM11-1a) …	>sp|P53733|RT19_YEAST 37S ribosomal protein S19, mitochondrial OS=Saccharomyces cerevisiae (strain ATCC 204508 / S288c) OX=559292 GN=RSM19 PE=1 SV=1;>tr|A6ZSB2|A6ZSB2_YEAS7 Mitochondrial ribosomal small subunit component OS=Saccharomyces cerevisiae (strain	7	1	1	1	8.8	10.275	91	0.01887	51928000	8654600	51928000
>sp|P33399|LHP1_YEAST La protein homolog OS=Saccharomyces cerevisiae (strain ATCC 204508 / S288c) OX=559292 GN=LHP1 PE=1 SV=2;>tr|A6ZXS4|A6ZXS4_YEAS7 La protein OS=Saccharomyces cerevisiae (strain YJM789) OX=307796 GN=LHP1 PE=4 SV=1;>tr|B3LGU9|B3LGU9_YEAS1 Uncharacterized protein OS=Saccharomyces cerevisiae (strain RM11-1a) OX=285006 GN=SCRG_00550 PE=4 SV=1;>tr|B5VFL6|B5VFL6_YEAS6 YDL051Wp-like p…	>sp|P33399|LHP1_YEAST La protein homolog OS=Saccharomyces cerevisiae (strain ATCC 204508 / S288c) OX=559292 GN=LHP1 PE=1 SV=2;>tr|A6ZXS4|A6ZXS4_YEAS7 La protein OS=Saccharomyces cerevisiae (strain YJM789) OX=307796 GN=LHP1 PE=4 SV=1;>tr|B3LGU9|B3LGU9_YEAS1	9	2	2	2	8.4	32.104	275	3.4269e-13	103830000	8652600	235610000
>sp|Q06674|HIM1_YEAST Protein HIM1 OS=Saccharomyces cerevisiae (strain ATCC 204508 / S288c) OX=559292 GN=HIM1 PE=4 SV=1;>tr|A6ZYR8|A6ZYR8_YEAS7 High induced mutagenesis protein OS=Saccharomyces cerevisiae (strain YJM789) OX=307796 GN=HIM1 PE=4 SV=1;>tr|B3LFY1|B3LFY1_YEAS1 Uncharacterized protein OS=Saccharomyces cerevisiae (strain RM11-1a) OX=285006 GN=SCRG_00213 PE=4 SV=1;>tr|B5VGJ6|B5VGJ6_YEAS6…	>sp|Q06674|HIM1_YEAST Protein HIM1 OS=Saccharomyces cerevisiae (strain ATCC 204508 / S288c) OX=559292 GN=HIM1 PE=4 SV=1;>tr|A6ZYR8|A6ZYR8_YEAS7 High induced mutagenesis protein OS=Saccharomyces cerevisiae (strain YJM789) OX=307796 GN=HIM1 PE=4 SV=1;>tr|B3L	8	1	1	1	2.9	47.336	414	3.1228e-06	201720000	8405100	201720000
>sp|P20967|ODO1_YEAST 2-oxoglutarate dehydrogenase, mitochondrial OS=Saccharomyces cerevisiae (strain ATCC 204508 / S288c) OX=559292 GN=KGD1 PE=1 SV=2;>tr|A6ZVF1|A6ZVF1_YEAS7 Conserved protein OS=Saccharomyces cerevisiae (strain YJM789) OX=307796 GN=KGD1 PE=4 SV=1;>tr|B3LTX2|B3LTX2_YEAS1 Alpha-ketoglutarate dehydrogenase OS=Saccharomyces cerevisiae (strain RM11-1a) OX=285006 GN=SCRG_05297 PE=4 SV…	>sp|P20967|ODO1_YEAST 2-oxoglutarate dehydrogenase, mitochondrial OS=Saccharomyces cerevisiae (strain ATCC 204508 / S288c) OX=559292 GN=KGD1 PE=1 SV=2;>tr|A6ZVF1|A6ZVF1_YEAS7 Conserved protein OS=Saccharomyces cerevisiae (strain YJM789) OX=307796 GN=KGD1 P	9	3	3	3	3.7	114.41	1014	2.2576e-11	339160000	8272100	339160000
>sp|P15019|TAL1_YEAST Transaldolase OS=Saccharomyces cerevisiae (strain ATCC 204508 / S288c) OX=559292 GN=TAL1 PE=1 SV=4;>tr|A7A1N2|A7A1N2_YEAS7 Transaldolase OS=Saccharomyces cerevisiae (strain YJM789) OX=307796 GN=TAL1 PE=3 SV=1;>tr|B3RHM3|B3RHM3_YEAS1 Transaldolase OS=Saccharomyces cerevisiae (strain RM11-1a) OX=285006 GN=SCRG_04297 PE=3 SV=1;>tr|B5VNP4|B5VNP4_YEAS6 Transaldolase OS=Saccharomy…	>sp|P15019|TAL1_YEAST Transaldolase OS=Saccharomyces cerevisiae (strain ATCC 204508 / S288c) OX=559292 GN=TAL1 PE=1 SV=4;>tr|A7A1N2|A7A1N2_YEAS7 Transaldolase OS=Saccharomyces cerevisiae (strain YJM789) OX=307796 GN=TAL1 PE=3 SV=1;>tr|B3RHM3|B3RHM3_YEAS1 T	8	1	1	1	3.6	37.036	335	5.0276e-19	152670000	8035000	152670000
>sp|P53301|CRH1_YEAST Probable glycosidase CRH1 OS=Saccharomyces cerevisiae (strain ATCC 204508 / S288c) OX=559292 GN=CRH1 PE=1 SV=1;>tr|G2WER8|G2WER8_YEASK Glycosidase OS=Saccharomyces cerevisiae (strain Kyokai no. 7 / NBRC 101557) OX=721032 GN=K7_CRH1 PE=3 SV=1;>tr|N1P9X9|N1P9X9_YEASC Glycosidase OS=Saccharomyces cerevisiae (strain CEN.PK113-7D) OX=889517 GN=CENPK1137D_3153 PE=3 SV=1;>tr|C7GRK2…	>sp|P53301|CRH1_YEAST Probable glycosidase CRH1 OS=Saccharomyces cerevisiae (strain ATCC 204508 / S288c) OX=559292 GN=CRH1 PE=1 SV=1;>tr|G2WER8|G2WER8_YEASK Glycosidase OS=Saccharomyces cerevisiae (strain Kyokai no. 7 / NBRC 101557) OX=721032 GN=K7_CRH1 PE	8	1	1	1	2.4	52.757	507	4.2681e-17	134960000	7938600	134960000
>tr|A6ZQP1|A6ZQP1_YEAS7 Proteinase B OS=Saccharomyces cerevisiae (strain YJM789) OX=307796 GN=PRB1 PE=3 SV=1;>sp|P09232|PRTB_YEAST Cerevisin OS=Saccharomyces cerevisiae (strain ATCC 204508 / S288c) OX=559292 GN=PRB1 PE=1 SV=1;>tr|B3LRV8|B3LRV8_YEAS1 Vacuolar protease B OS=Saccharomyces cerevisiae (strain RM11-1a) OX=285006 GN=SCRG_04410 PE=3 SV=1;>tr|C7GXE7|C7GXE7_YEAS2 Prb1p OS=Saccharomyces cer…	>tr|A6ZQP1|A6ZQP1_YEAS7 Proteinase B OS=Saccharomyces cerevisiae (strain YJM789) OX=307796 GN=PRB1 PE=3 SV=1;>sp|P09232|PRTB_YEAST Cerevisin OS=Saccharomyces cerevisiae (strain ATCC 204508 / S288c) OX=559292 GN=PRB1 PE=1 SV=1;>tr|B3LRV8|B3LRV8_YEAS1 Vacuol	8	8	8	8	10.8	69.974	638	1.7917e-59	190320000	7929900	168760000
>sp|Q12692|H2AZ_YEAST Histone H2A.Z OS=Saccharomyces cerevisiae (strain ATCC 204508 / S288c) OX=559292 GN=HTZ1 PE=1 SV=3;>tr|A6ZNJ4|A6ZNJ4_YEAS7 Histone H2A OS=Saccharomyces cerevisiae (strain YJM789) OX=307796 GN=HTZ1 PE=3 SV=1;>tr|B3LJ44|B3LJ44_YEAS1 Histone H2A OS=Saccharomyces cerevisiae (strain RM11-1a) OX=285006 GN=SCRG_01391 PE=3 SV=1;>tr|C7GJW4|C7GJW4_YEAS2 Histone H2A OS=Saccharomyces ce…	>sp|Q12692|H2AZ_YEAST Histone H2A.Z OS=Saccharomyces cerevisiae (strain ATCC 204508 / S288c) OX=559292 GN=HTZ1 PE=1 SV=3;>tr|A6ZNJ4|A6ZNJ4_YEAS7 Histone H2A OS=Saccharomyces cerevisiae (strain YJM789) OX=307796 GN=HTZ1 PE=3 SV=1;>tr|B3LJ44|B3LJ44_YEAS1 His	7	1	1	1	7.5	14.282	134	0.00082299	47572000	7928700	47572000
>sp|A6ZNQ1|DBP5_YEAS7 ATP-dependent RNA helicase DBP5 OS=Saccharomyces cerevisiae (strain YJM789) OX=307796 GN=DBP5 PE=3 SV=1;>sp|P20449|DBP5_YEAST ATP-dependent RNA helicase DBP5 OS=Saccharomyces cerevisiae (strain ATCC 204508 / S288c) OX=559292 GN=DBP5 PE=1 SV=2;>tr|B3LJ98|B3LJ98_YEAS1 ATP-dependent RNA helicase DDX25 OS=Saccharomyces cerevisiae (strain RM11-1a) OX=285006 GN=SCRG_01448 PE=3 SV=…	>sp|A6ZNQ1|DBP5_YEAS7 ATP-dependent RNA helicase DBP5 OS=Saccharomyces cerevisiae (strain YJM789) OX=307796 GN=DBP5 PE=3 SV=1;>sp|P20449|DBP5_YEAST ATP-dependent RNA helicase DBP5 OS=Saccharomyces cerevisiae (strain ATCC 204508 / S288c) OX=559292 GN=DBP5 P	8	1	1	1	2.3	53.873	482	0.00036557	189920000	7913300	189920000
>sp|Q03880|PKR1_YEAST V-type ATPase assembly factor PKR1 OS=Saccharomyces cerevisiae (strain ATCC 204508 / S288c) OX=559292 GN=PKR1 PE=1 SV=1;>tr|A6ZMI3|A6ZMI3_YEAS7 V-ATPase Assembly Factor OS=Saccharomyces cerevisiae (strain YJM789) OX=307796 GN=PKR1 PE=4 SV=1;>tr|B3LM14|B3LM14_YEAS1 Uncharacterized protein OS=Saccharomyces cerevisiae (strain RM11-1a) OX=285006 GN=SCRG_02013 PE=4 SV=1;>tr|C7GU9…	>sp|Q03880|PKR1_YEAST V-type ATPase assembly factor PKR1 OS=Saccharomyces cerevisiae (strain ATCC 204508 / S288c) OX=559292 GN=PKR1 PE=1 SV=1;>tr|A6ZMI3|A6ZMI3_YEAS7 V-ATPase Assembly Factor OS=Saccharomyces cerevisiae (strain YJM789) OX=307796 GN=PKR1 PE=	7	1	1	1	9	13.962	122	0.00055141	15533000	7766500	15533000
>sp|P02557|TBB_YEAST Tubulin beta chain OS=Saccharomyces cerevisiae (strain ATCC 204508 / S288c) OX=559292 GN=TUB2 PE=1 SV=2;>tr|A7A202|A7A202_YEAS7 Tubulin beta chain OS=Saccharomyces cerevisiae (strain YJM789) OX=307796 GN=TUB2 PE=3 SV=1;>tr|B3LUH4|B3LUH4_YEAS1 Tubulin beta chain OS=Saccharomyces cerevisiae (strain RM11-1a) OX=285006 GN=SCRG_05510 PE=3 SV=1;>tr|C7GY76|C7GY76_YEAS2 Tubulin beta …	>sp|P02557|TBB_YEAST Tubulin beta chain OS=Saccharomyces cerevisiae (strain ATCC 204508 / S288c) OX=559292 GN=TUB2 PE=1 SV=2;>tr|A7A202|A7A202_YEAS7 Tubulin beta chain OS=Saccharomyces cerevisiae (strain YJM789) OX=307796 GN=TUB2 PE=3 SV=1;>tr|B3LUH4|B3LUH	9	1	1	1	1.8	50.922	457	0.02074	114640000	7642600	114640000
>sp|Q03175|SRT1_YEAST Dehydrodolichyl diphosphate synthase complex subunit SRT1 OS=Saccharomyces cerevisiae (strain ATCC 204508 / S288c) OX=559292 GN=SRT1 PE=1 SV=1;>tr|A6ZMF8|A6ZMF8_YEAS7 Alkyl transferase OS=Saccharomyces cerevisiae (strain YJM789) OX=307796 GN=SRT1 PE=3 SV=1;>tr|B3LLZ2|B3LLZ2_YEAS1 Alkyl transferase OS=Saccharomyces cerevisiae (strain RM11-1a) OX=285006 GN=SCRG_01991 PE=3 SV=1…	>sp|Q03175|SRT1_YEAST Dehydrodolichyl diphosphate synthase complex subunit SRT1 OS=Saccharomyces cerevisiae (strain ATCC 204508 / S288c) OX=559292 GN=SRT1 PE=1 SV=1;>tr|A6ZMF8|A6ZMF8_YEAS7 Alkyl transferase OS=Saccharomyces cerevisiae (strain YJM789) OX=30	8	1	1	1	2.9	40.2	343	5.0216e-38	129340000	7608000	129340000
>sp|P08417|FUMH_YEAST Fumarate hydratase, mitochondrial OS=Saccharomyces cerevisiae (strain ATCC 204508 / S288c) OX=559292 GN=FUM1 PE=1 SV=2;>tr|A6ZVZ4|A6ZVZ4_YEAS7 Fumarase OS=Saccharomyces cerevisiae (strain YJM789) OX=307796 GN=FUM1 PE=3 SV=1;>tr|B3LKH1|B3LKH1_YEAS1 Fumarase OS=Saccharomyces cerevisiae (strain RM11-1a) OX=285006 GN=SCRG_02239 PE=3 SV=1;>tr|C7GSG3|C7GSG3_YEAS2 Fum1p OS=Saccharo…	>sp|P08417|FUMH_YEAST Fumarate hydratase, mitochondrial OS=Saccharomyces cerevisiae (strain ATCC 204508 / S288c) OX=559292 GN=FUM1 PE=1 SV=2;>tr|A6ZVZ4|A6ZVZ4_YEAS7 Fumarase OS=Saccharomyces cerevisiae (strain YJM789) OX=307796 GN=FUM1 PE=3 SV=1;>tr|B3LKH1	7	1	1	1	3.1	53.151	488	1.4124e-12	182180000	7591000	182180000
>sp|P14904|AMPL_YEAST Vacuolar aminopeptidase 1 OS=Saccharomyces cerevisiae (strain ATCC 204508 / S288c) OX=559292 GN=APE1 PE=1 SV=2;>tr|A6ZZL4|A6ZZL4_YEAS7 Vacuolar aminopeptidase ysc1 OS=Saccharomyces cerevisiae (strain YJM789) OX=307796 GN=LAP4 PE=3 SV=1;>tr|B3LQZ3|B3LQZ3_YEAS1 Vacuolar aminopeptidase ysc1 OS=Saccharomyces cerevisiae (strain RM11-1a) OX=285006 GN=SCRG_03918 PE=3 SV=1;>tr|C7GVK…	>sp|P14904|AMPL_YEAST Vacuolar aminopeptidase 1 OS=Saccharomyces cerevisiae (strain ATCC 204508 / S288c) OX=559292 GN=APE1 PE=1 SV=2;>tr|A6ZZL4|A6ZZL4_YEAS7 Vacuolar aminopeptidase ysc1 OS=Saccharomyces cerevisiae (strain YJM789) OX=307796 GN=LAP4 PE=3 SV=	8	7	7	7	16.5	57.092	514	1.933e-49	219690000	7575400	219690000
>sp|P07257|QCR2_YEAST Cytochrome b-c1 complex subunit 2, mitochondrial OS=Saccharomyces cerevisiae (strain ATCC 204508 / S288c) OX=559292 GN=QCR2 PE=1 SV=1;>tr|A6ZX65|A6ZX65_YEAS7 Ubiquinol-cytochrome c oxidoreductase complex subunit OS=Saccharomyces cerevisiae (strain YJM789) OX=307796 GN=QCR2 PE=4 SV=1;>tr|B3LKF0|B3LKF0_YEAS1 40 kDa ubiquinol cytochrome-c reductase core protein 2 OS=Saccharomyc…	>sp|P07257|QCR2_YEAST Cytochrome b-c1 complex subunit 2, mitochondrial OS=Saccharomyces cerevisiae (strain ATCC 204508 / S288c) OX=559292 GN=QCR2 PE=1 SV=1;>tr|A6ZX65|A6ZX65_YEAS7 Ubiquinol-cytochrome c oxidoreductase complex subunit OS=Saccharomyces cerev	8	2	2	2	6.2	40.478	368	4.961e-05	158740000	7559000	158740000
>sp|Q99369|FSH3_YEAST Family of serine hydrolases 3 OS=Saccharomyces cerevisiae (strain ATCC 204508 / S288c) OX=559292 GN=FSH3 PE=2 SV=1;>tr|A6ZPB6|A6ZPB6_YEAS7 Family of serine hydrolases OS=Saccharomyces cerevisiae (strain YJM789) OX=307796 GN=FSH3 PE=4 SV=1;>tr|B3LJU5|B3LJU5_YEAS1 Family of serine hydrolases 3 OS=Saccharomyces cerevisiae (strain RM11-1a) OX=285006 GN=SCRG_01661 PE=4 SV=1;>tr|B…	>sp|Q99369|FSH3_YEAST Family of serine hydrolases 3 OS=Saccharomyces cerevisiae (strain ATCC 204508 / S288c) OX=559292 GN=FSH3 PE=2 SV=1;>tr|A6ZPB6|A6ZPB6_YEAS7 Family of serine hydrolases OS=Saccharomyces cerevisiae (strain YJM789) OX=307796 GN=FSH3 PE=4	8	1	1	1	4.9	30.418	266	1.8343e-10	110650000	7377000	110650000
>sp|P19358|METK2_YEAST S-adenosylmethionine synthase 2 OS=Saccharomyces cerevisiae (strain ATCC 204508 / S288c) OX=559292 GN=SAM2 PE=1 SV=3;>tr|A6ZZ91|A6ZZ91_YEAS7 S-adenosylmethionine synthase OS=Saccharomyces cerevisiae (strain YJM789) OX=307796 GN=SAM2 PE=3 SV=1;>tr|B3LFG5|B3LFG5_YEAS1 S-adenosylmethionine synthase OS=Saccharomyces cerevisiae (strain RM11-1a) OX=285006 GN=SCRG_00040 PE=3 SV=1;…	>sp|P19358|METK2_YEAST S-adenosylmethionine synthase 2 OS=Saccharomyces cerevisiae (strain ATCC 204508 / S288c) OX=559292 GN=SAM2 PE=1 SV=3;>tr|A6ZZ91|A6ZZ91_YEAS7 S-adenosylmethionine synthase OS=Saccharomyces cerevisiae (strain YJM789) OX=307796 GN=SAM2	16	3	3	3	9.6	42.255	384	1.1724e-07	146730000	7336500	146730000
>tr|A0A0B4VIX2|A0A0B4VIX2_YEASX Glucose-repressible alcohol dehydrogenase II (Fragment) OS=Saccharomyces cerevisiae OX=4932 GN=ADH2 PE=3 SV=1;>tr|A6ZN19|A6ZN19_YEAS7 Alcohol dehydrogenase II OS=Saccharomyces cerevisiae (strain YJM789) OX=307796 GN=ADH2 PE=3 SV=1;>tr|A0A0B4VIV9|A0A0B4VIV9_YEASX Glucose-repressible alcohol dehydrogenase II (Fragment) OS=Saccharomyces cerevisiae OX=4932 GN=ADH2 PE=3…	>tr|A0A0B4VIX2|A0A0B4VIX2_YEASX Glucose-repressible alcohol dehydrogenase II (Fragment) OS=Saccharomyces cerevisiae OX=4932 GN=ADH2 PE=3 SV=1;>tr|A6ZN19|A6ZN19_YEAS7 Alcohol dehydrogenase II OS=Saccharomyces cerevisiae (strain YJM789) OX=307796 GN=ADH2 PE=	16	8	8	2	31.8	33.706	321	4.4633e-31	109240000	7282600	112260000
>sp|P38071|ETR1_YEAST Enoyl-[acyl-carrier-protein] reductase, mitochondrial OS=Saccharomyces cerevisiae (strain ATCC 204508 / S288c) OX=559292 GN=ETR1 PE=1 SV=3;>tr|A6ZKX2|A6ZKX2_YEAS7 2-enoyl thioester reductase OS=Saccharomyces cerevisiae (strain YJM789) OX=307796 GN=ETR1 PE=4 SV=1;>tr|B3LNB7|B3LNB7_YEAS1 2-enoyl thioester reductase OS=Saccharomyces cerevisiae (strain RM11-1a) OX=285006 GN=SCRG…	>sp|P38071|ETR1_YEAST Enoyl-[acyl-carrier-protein] reductase, mitochondrial OS=Saccharomyces cerevisiae (strain ATCC 204508 / S288c) OX=559292 GN=ETR1 PE=1 SV=3;>tr|A6ZKX2|A6ZKX2_YEAS7 2-enoyl thioester reductase OS=Saccharomyces cerevisiae (strain YJM789)	6	2	2	2	2.6	42.066	380	1.0154e-07	136530000	7186000	136530000
>sp|P89886|TMA20_YEAST Translation machinery-associated protein 20 OS=Saccharomyces cerevisiae (strain ATCC 204508 / S288c) OX=559292 GN=TMA20 PE=1 SV=1;>tr|A6ZQV4|A6ZQV4_YEAS7 Translation machinery-associated protein 20 OS=Saccharomyces cerevisiae (strain YJM789) OX=307796 GN=SCY_1501 PE=3 SV=1;>tr|G2WCN8|G2WCN8_YEASK Translation machinery-associated protein 20 OS=Saccharomyces cerevisiae (strai…	>sp|P89886|TMA20_YEAST Translation machinery-associated protein 20 OS=Saccharomyces cerevisiae (strain ATCC 204508 / S288c) OX=559292 GN=TMA20 PE=1 SV=1;>tr|A6ZQV4|A6ZQV4_YEAS7 Translation machinery-associated protein 20 OS=Saccharomyces cerevisiae (strain	4	1	1	1	6.1	20.277	181	7.187e-05	63581000	7064600	63581000
>tr|A6ZUH0|A6ZUH0_YEAS7 Nuclear localization sequence binding protein OS=Saccharomyces cerevisiae (strain YJM789) OX=307796 GN=NSR1 PE=4 SV=1;>tr|B3LI71|B3LI71_YEAS1 Nuclear localization sequence binding protein OS=Saccharomyces cerevisiae (strain RM11-1a) OX=285006 GN=SCRG_00861 PE=4 SV=1;>tr|B5VJA2|B5VJA2_YEAS6 YGR159Cp-like protein OS=Saccharomyces cerevisiae (strain AWRI1631) OX=545124 GN=AWR…	>tr|A6ZUH0|A6ZUH0_YEAS7 Nuclear localization sequence binding protein OS=Saccharomyces cerevisiae (strain YJM789) OX=307796 GN=NSR1 PE=4 SV=1;>tr|B3LI71|B3LI71_YEAS1 Nuclear localization sequence binding protein OS=Saccharomyces cerevisiae (strain RM11-1a)	8	4	4	4	6.7	44.855	418	2.6321e-68	137690000	6884700	130560000
>sp|P32527|ZUO1_YEAST Zuotin OS=Saccharomyces cerevisiae (strain ATCC 204508 / S288c) OX=559292 GN=ZUO1 PE=1 SV=1;>tr|A6ZUU1|A6ZUU1_YEAS7 Zuotin OS=Saccharomyces cerevisiae (strain YJM789) OX=307796 GN=ZUO1 PE=4 SV=1;>tr|B3LHW0|B3LHW0_YEAS1 Zuotin OS=Saccharomyces cerevisiae (strain RM11-1a) OX=285006 GN=SCRG_00742 PE=4 SV=1;>tr|B5VJM9|B5VJM9_YEAS6 YGR285Cp-like protein OS=Saccharomyces cerevisia…	>sp|P32527|ZUO1_YEAST Zuotin OS=Saccharomyces cerevisiae (strain ATCC 204508 / S288c) OX=559292 GN=ZUO1 PE=1 SV=1;>tr|A6ZUU1|A6ZUU1_YEAS7 Zuotin OS=Saccharomyces cerevisiae (strain YJM789) OX=307796 GN=ZUO1 PE=4 SV=1;>tr|B3LHW0|B3LHW0_YEAS1 Zuotin OS=Sacch	8	1	1	1	3.7	49.019	433	2.2902e-15	135300000	6765100	135300000
>sp|P04147|PABP_YEAST Polyadenylate-binding protein, cytoplasmic and nuclear OS=Saccharomyces cerevisiae (strain ATCC 204508 / S288c) OX=559292 GN=PAB1 PE=1 SV=4;>tr|A6ZRC1|A6ZRC1_YEAS7 Polyadenylate-binding protein OS=Saccharomyces cerevisiae (strain YJM789) OX=307796 GN=PAB1 PE=3 SV=1;>tr|B5VHU1|B5VHU1_YEAS6 Polyadenylate-binding protein OS=Saccharomyces cerevisiae (strain AWRI1631) OX=545124 G…	>sp|P04147|PABP_YEAST Polyadenylate-binding protein, cytoplasmic and nuclear OS=Saccharomyces cerevisiae (strain ATCC 204508 / S288c) OX=559292 GN=PAB1 PE=1 SV=4;>tr|A6ZRC1|A6ZRC1_YEAS7 Polyadenylate-binding protein OS=Saccharomyces cerevisiae (strain YJM7	7	1	1	1	1.7	64.343	577	0.0014224	212920000	6653800	212920000
>tr|B5VLE3|B5VLE3_YEAS6 YJL034Wp-like protein (Fragment) OS=Saccharomyces cerevisiae (strain AWRI1631) OX=545124 GN=AWRI1631_101730 PE=4 SV=1	>tr|B5VLE3|B5VLE3_YEAS6 YJL034Wp-like protein (Fragment) OS=Saccharomyces cerevisiae (strain AWRI1631) OX=545124 GN=AWRI1631_101730 PE=4 SV=1	1	4	3	1	9.4	45.489	415	4.1714e-24	145640000	6620000	126880000
>sp|P32316|ACH1_YEAST Acetyl-CoA hydrolase OS=Saccharomyces cerevisiae (strain ATCC 204508 / S288c) OX=559292 GN=ACH1 PE=1 SV=2;>tr|A6ZKT3|A6ZKT3_YEAS7 Acetyl CoA hydrolase OS=Saccharomyces cerevisiae (strain YJM789) OX=307796 GN=ACH1 PE=4 SV=1;>tr|B3LNF3|B3LNF3_YEAS1 Acetyl CoA hydrolase OS=Saccharomyces cerevisiae (strain RM11-1a) OX=285006 GN=SCRG_02977 PE=4 SV=1;>tr|C7GX95|C7GX95_YEAS2 Ach1p …	>sp|P32316|ACH1_YEAST Acetyl-CoA hydrolase OS=Saccharomyces cerevisiae (strain ATCC 204508 / S288c) OX=559292 GN=ACH1 PE=1 SV=2;>tr|A6ZKT3|A6ZKT3_YEAS7 Acetyl CoA hydrolase OS=Saccharomyces cerevisiae (strain YJM789) OX=307796 GN=ACH1 PE=4 SV=1;>tr|B3LNF3|	8	2	2	2	4.2	58.711	526	1.0611e-12	164290000	6571700	141100000
>sp|P05750|RS3_YEAST 40S ribosomal protein S3 OS=Saccharomyces cerevisiae (strain ATCC 204508 / S288c) OX=559292 GN=RPS3 PE=1 SV=5;>tr|A6ZRQ7|A6ZRQ7_YEAS7 Ribosomal protein S3 OS=Saccharomyces cerevisiae (strain YJM789) OX=307796 GN=RPS3 PE=3 SV=1;>tr|B3LP29|B3LP29_YEAS1 Ribosomal protein S3 OS=Saccharomyces cerevisiae (strain RM11-1a) OX=285006 GN=SCRG_03309 PE=3 SV=1;>tr|B5VQM9|B5VQM9_YEAS6 YNL…	>sp|P05750|RS3_YEAST 40S ribosomal protein S3 OS=Saccharomyces cerevisiae (strain ATCC 204508 / S288c) OX=559292 GN=RPS3 PE=1 SV=5;>tr|A6ZRQ7|A6ZRQ7_YEAS7 Ribosomal protein S3 OS=Saccharomyces cerevisiae (strain YJM789) OX=307796 GN=RPS3 PE=3 SV=1;>tr|B3LP	8	1	1	1	7.1	26.502	240	1.4347e-07	104970000	6560700	104970000
>sp|Q08968|SELO_YEAST Protein adenylyltransferase SelO, mitochondrial OS=Saccharomyces cerevisiae (strain ATCC 204508 / S288c) OX=559292 GN=FMP40 PE=1 SV=1;>tr|A6ZW33|A6ZW33_YEAS7 Conserved protein OS=Saccharomyces cerevisiae (strain YJM789) OX=307796 GN=SCY_5510 PE=4 SV=1;>tr|B3LKK8|B3LKK8_YEAS1 Uncharacterized protein OS=Saccharomyces cerevisiae (strain RM11-1a) OX=285006 GN=SCRG_02277 PE=4 SV=…	>sp|Q08968|SELO_YEAST Protein adenylyltransferase SelO, mitochondrial OS=Saccharomyces cerevisiae (strain ATCC 204508 / S288c) OX=559292 GN=FMP40 PE=1 SV=1;>tr|A6ZW33|A6ZW33_YEAS7 Conserved protein OS=Saccharomyces cerevisiae (strain YJM789) OX=307796 GN=S	8	2	2	2	2.8	78.312	688	1.0912e-07	259970000	6499200	259970000
>sp|P15891|ABP1_YEAST Actin-binding protein OS=Saccharomyces cerevisiae (strain ATCC 204508 / S288c) OX=559292 GN=ABP1 PE=1 SV=4;>tr|A6ZTQ9|A6ZTQ9_YEAS7 Actin binding protein OS=Saccharomyces cerevisiae (strain YJM789) OX=307796 GN=ABP1 PE=4 SV=1;>tr|B3LUE1|B3LUE1_YEAS1 Actin binding protein OS=Saccharomyces cerevisiae (strain RM11-1a) OX=285006 GN=SCRG_05475 PE=4 SV=1;>tr|B5VF14|B5VF14_YEAS6 YCR…	>sp|P15891|ABP1_YEAST Actin-binding protein OS=Saccharomyces cerevisiae (strain ATCC 204508 / S288c) OX=559292 GN=ABP1 PE=1 SV=4;>tr|A6ZTQ9|A6ZTQ9_YEAS7 Actin binding protein OS=Saccharomyces cerevisiae (strain YJM789) OX=307796 GN=ABP1 PE=4 SV=1;>tr|B3LUE	8	5	5	5	15.4	65.575	592	1.5421e-47	239750000	6479900	173320000
>sp|P25293|NAP1_YEAST Nucleosome assembly protein OS=Saccharomyces cerevisiae (strain ATCC 204508 / S288c) OX=559292 GN=NAP1 PE=1 SV=2;>tr|A7A008|A7A008_YEAS7 Nucleosome assembly protein I OS=Saccharomyces cerevisiae (strain YJM789) OX=307796 GN=NAP1 PE=3 SV=1;>tr|B3LRC7|B3LRC7_YEAS1 Nucleosome assembly protein I OS=Saccharomyces cerevisiae (strain RM11-1a) OX=285006 GN=SCRG_04063 PE=3 SV=1;>tr|C…	>sp|P25293|NAP1_YEAST Nucleosome assembly protein OS=Saccharomyces cerevisiae (strain ATCC 204508 / S288c) OX=559292 GN=NAP1 PE=1 SV=2;>tr|A7A008|A7A008_YEAS7 Nucleosome assembly protein I OS=Saccharomyces cerevisiae (strain YJM789) OX=307796 GN=NAP1 PE=3	7	1	1	1	4.1	47.884	417	2.2743e-33	115660000	6425400	115660000
>sp|P40037|HMF1_YEAST Protein HMF1 OS=Saccharomyces cerevisiae (strain ATCC 204508 / S288c) OX=559292 GN=HMF1 PE=1 SV=1;>tr|A6ZR10|A6ZR10_YEAS7 Conserved protein OS=Saccharomyces cerevisiae (strain YJM789) OX=307796 GN=HMF1 PE=4 SV=1;>tr|B3LS72|B3LS72_YEAS1 Protein HMF1 OS=Saccharomyces cerevisiae (strain RM11-1a) OX=285006 GN=SCRG_04531 PE=4 SV=1;>tr|C7GWJ0|C7GWJ0_YEAS2 Hmf1p OS=Saccharomyces ce…	>sp|P40037|HMF1_YEAST Protein HMF1 OS=Saccharomyces cerevisiae (strain ATCC 204508 / S288c) OX=559292 GN=HMF1 PE=1 SV=1;>tr|A6ZR10|A6ZR10_YEAS7 Conserved protein OS=Saccharomyces cerevisiae (strain YJM789) OX=307796 GN=HMF1 PE=4 SV=1;>tr|B3LS72|B3LS72_YEAS	7	2	2	2	16.3	13.906	129	7.7954e-05	44799000	6399800	44799000
>sp|P32191|GPDM_YEAST Glycerol-3-phosphate dehydrogenase, mitochondrial OS=Saccharomyces cerevisiae (strain ATCC 204508 / S288c) OX=559292 GN=GUT2 PE=1 SV=2;>tr|A6ZVC1|A6ZVC1_YEAS7 Glycerol-3-phosphate dehydrogenase OS=Saccharomyces cerevisiae (strain YJM789) OX=307796 GN=GUT2 PE=3 SV=1;>tr|B3LU02|B3LU02_YEAS1 Glycerol-3-phosphate dehydrogenase OS=Saccharomyces cerevisiae (strain RM11-1a) OX=2850…	>sp|P32191|GPDM_YEAST Glycerol-3-phosphate dehydrogenase, mitochondrial OS=Saccharomyces cerevisiae (strain ATCC 204508 / S288c) OX=559292 GN=GUT2 PE=1 SV=2;>tr|A6ZVC1|A6ZVC1_YEAS7 Glycerol-3-phosphate dehydrogenase OS=Saccharomyces cerevisiae (strain YJM7	7	1	1	1	2.3	72.388	649	5.7497e-15	252280000	6306900	252280000
>sp|P40302|PSA6_YEAST Proteasome subunit alpha type-6 OS=Saccharomyces cerevisiae (strain ATCC 204508 / S288c) OX=559292 GN=PRE5 PE=1 SV=1;>tr|A6ZN31|A6ZN31_YEAS7 Proteasome endopeptidase complex OS=Saccharomyces cerevisiae (strain YJM789) OX=307796 GN=PRE5 PE=3 SV=1;>tr|B3LMK2|B3LMK2_YEAS1 Proteasome endopeptidase complex OS=Saccharomyces cerevisiae (strain RM11-1a) OX=285006 GN=SCRG_02211 PE=3 …	>sp|P40302|PSA6_YEAST Proteasome subunit alpha type-6 OS=Saccharomyces cerevisiae (strain ATCC 204508 / S288c) OX=559292 GN=PRE5 PE=1 SV=1;>tr|A6ZN31|A6ZN31_YEAS7 Proteasome endopeptidase complex OS=Saccharomyces cerevisiae (strain YJM789) OX=307796 GN=PRE	8	1	1	1	4.3	25.604	234	0.0017266	106310000	6253500	106310000
>sp|O13516|RS9A_YEAST 40S ribosomal protein S9-A OS=Saccharomyces cerevisiae (strain ATCC 204508 / S288c) OX=559292 GN=RPS9A PE=1 SV=3;>tr|A6ZWH0|A6ZWH0_YEAS7 Ribosomal protein S9A OS=Saccharomyces cerevisiae (strain YJM789) OX=307796 GN=RPS9A PE=4 SV=1;>tr|C8ZIU9|C8ZIU9_YEAS8 Rps9ap OS=Saccharomyces cerevisiae (strain Lalvin EC1118 / Prise de mousse) OX=643680 GN=EC1118_1P2_2212g PE=4 SV=1;>tr|G…	>sp|O13516|RS9A_YEAST 40S ribosomal protein S9-A OS=Saccharomyces cerevisiae (strain ATCC 204508 / S288c) OX=559292 GN=RPS9A PE=1 SV=3;>tr|A6ZWH0|A6ZWH0_YEAS7 Ribosomal protein S9A OS=Saccharomyces cerevisiae (strain YJM789) OX=307796 GN=RPS9A PE=4 SV=1;>t	6	2	1	1	12.7	22.443	197	7.6328e-18	62488000	6248800	62488000
>sp|Q08412|CUE5_YEAST Ubiquitin-binding protein CUE5 OS=Saccharomyces cerevisiae (strain ATCC 204508 / S288c) OX=559292 GN=CUE5 PE=1 SV=1;>tr|G2WMS3|G2WMS3_YEASK K7_Cue5p OS=Saccharomyces cerevisiae (strain Kyokai no. 7 / NBRC 101557) OX=721032 GN=K7_CUE5 PE=4 SV=1;>tr|N1P2Z3|N1P2Z3_YEASC Cue5p OS=Saccharomyces cerevisiae (strain CEN.PK113-7D) OX=889517 GN=CENPK1137D_2062 PE=4 SV=1;>tr|A6ZNP7|A6Z…	>sp|Q08412|CUE5_YEAST Ubiquitin-binding protein CUE5 OS=Saccharomyces cerevisiae (strain ATCC 204508 / S288c) OX=559292 GN=CUE5 PE=1 SV=1;>tr|G2WMS3|G2WMS3_YEASK K7_Cue5p OS=Saccharomyces cerevisiae (strain Kyokai no. 7 / NBRC 101557) OX=721032 GN=K7_CUE5	8	2	2	2	7.1	46.869	411	1.8186e-16	136780000	6217300	0
>sp|P19882|HSP60_YEAST Heat shock protein 60, mitochondrial OS=Saccharomyces cerevisiae (strain ATCC 204508 / S288c) OX=559292 GN=HSP60 PE=1 SV=1;>tr|A7A1E0|A7A1E0_YEAS7 Chaperonin OS=Saccharomyces cerevisiae (strain YJM789) OX=307796 GN=HSP60 PE=3 SV=1;>tr|B3RHE2|B3RHE2_YEAS1 Chaperonin OS=Saccharomyces cerevisiae (strain RM11-1a) OX=285006 GN=SCRG_04210 PE=3 SV=1;>tr|B5VNH3|B5VNH3_YEAS6 YLR259C…	>sp|P19882|HSP60_YEAST Heat shock protein 60, mitochondrial OS=Saccharomyces cerevisiae (strain ATCC 204508 / S288c) OX=559292 GN=HSP60 PE=1 SV=1;>tr|A7A1E0|A7A1E0_YEAS7 Chaperonin OS=Saccharomyces cerevisiae (strain YJM789) OX=307796 GN=HSP60 PE=3 SV=1;>t	9	2	2	2	4.4	60.751	572	9.2894e-25	197930000	6185200	184210000
>sp|Q12443|RTN2_YEAST Reticulon-like protein 2 OS=Saccharomyces cerevisiae (strain ATCC 204508 / S288c) OX=559292 GN=RTN2 PE=1 SV=1;>tr|A6ZXC9|A6ZXC9_YEAS7 Reticulon-like protein OS=Saccharomyces cerevisiae (strain YJM789) OX=307796 GN=RTN2 PE=4 SV=1;>tr|B3LH84|B3LH84_YEAS1 Reticulon-like protein OS=Saccharomyces cerevisiae (strain RM11-1a) OX=285006 GN=SCRG_00694 PE=4 SV=1;>tr|C7GV65|C7GV65_YEAS…	>sp|Q12443|RTN2_YEAST Reticulon-like protein 2 OS=Saccharomyces cerevisiae (strain ATCC 204508 / S288c) OX=559292 GN=RTN2 PE=1 SV=1;>tr|A6ZXC9|A6ZXC9_YEAS7 Reticulon-like protein OS=Saccharomyces cerevisiae (strain YJM789) OX=307796 GN=RTN2 PE=4 SV=1;>tr|B	7	2	2	2	5.9	44.358	393	8.4388e-05	120810000	6040400	0
>sp|P09624|DLDH_YEAST Dihydrolipoyl dehydrogenase, mitochondrial OS=Saccharomyces cerevisiae (strain ATCC 204508 / S288c) OX=559292 GN=LPD1 PE=1 SV=1;>tr|A7A220|A7A220_YEAS7 Dihydrolipoyl dehydrogenase OS=Saccharomyces cerevisiae (strain YJM789) OX=307796 GN=LPD1 PE=3 SV=1;>tr|B3LUJ0|B3LUJ0_YEAS1 Dihydrolipoyl dehydrogenase OS=Saccharomyces cerevisiae (strain RM11-1a) OX=285006 GN=SCRG_05528 PE=3…	>sp|P09624|DLDH_YEAST Dihydrolipoyl dehydrogenase, mitochondrial OS=Saccharomyces cerevisiae (strain ATCC 204508 / S288c) OX=559292 GN=LPD1 PE=1 SV=1;>tr|A7A220|A7A220_YEAS7 Dihydrolipoyl dehydrogenase OS=Saccharomyces cerevisiae (strain YJM789) OX=307796	8	3	3	3	5.8	54.009	499	1.5287e-07	165700000	5917900	165700000
>tr|A6ZX24|A6ZX24_YEAS7 Conserved protein OS=Saccharomyces cerevisiae (strain YJM789) OX=307796 GN=SCY_5851 PE=4 SV=1;>tr|C7GXT5|C7GXT5_YEAS2 YPR148C-like protein OS=Saccharomyces cerevisiae (strain JAY291) OX=574961 GN=C1Q_05353 PE=4 SV=1;>tr|C8ZJH2|C8ZJH2_YEAS8 EC1118_1P2_4841p OS=Saccharomyces cerevisiae (strain Lalvin EC1118 / Prise de mousse) OX=643680 GN=EC1118_1P2_4841g PE=4 SV=1;>tr|G2WPW…	>tr|A6ZX24|A6ZX24_YEAS7 Conserved protein OS=Saccharomyces cerevisiae (strain YJM789) OX=307796 GN=SCY_5851 PE=4 SV=1;>tr|C7GXT5|C7GXT5_YEAS2 YPR148C-like protein OS=Saccharomyces cerevisiae (strain JAY291) OX=574961 GN=C1Q_05353 PE=4 SV=1;>tr|C8ZJH2|C8ZJH	8	2	2	2	6.2	49.296	435	8.655e-05	134190000	5834300	91512000
>sp|A7A0V3|RSSA2_YEAS7 40S ribosomal protein S0-B OS=Saccharomyces cerevisiae (strain YJM789) OX=307796 GN=RPS0B PE=3 SV=1;>sp|B3LT19|RSSA2_YEAS1 40S ribosomal protein S0-B OS=Saccharomyces cerevisiae (strain RM11-1a) OX=285006 GN=RPS0B PE=3 SV=1;>sp|P46654|RSSA2_YEAST 40S ribosomal protein S0-B OS=Saccharomyces cerevisiae (strain ATCC 204508 / S288c) OX=559292 GN=RPS0B PE=1 SV=2;>tr|C8ZD20|C8ZD2…	>sp|A7A0V3|RSSA2_YEAS7 40S ribosomal protein S0-B OS=Saccharomyces cerevisiae (strain YJM789) OX=307796 GN=RPS0B PE=3 SV=1;>sp|B3LT19|RSSA2_YEAS1 40S ribosomal protein S0-B OS=Saccharomyces cerevisiae (strain RM11-1a) OX=285006 GN=RPS0B PE=3 SV=1;>sp|P4665	7	1	1	1	9.5	27.962	252	3.5252e-20	69252000	5771000	69252000
>sp|P16861|PFKA1_YEAST ATP-dependent 6-phosphofructokinase subunit alpha OS=Saccharomyces cerevisiae (strain ATCC 204508 / S288c) OX=559292 GN=PFK1 PE=1 SV=1;>tr|A6ZUP8|A6ZUP8_YEAS7 ATP-dependent 6-phosphofructokinase OS=Saccharomyces cerevisiae (strain YJM789) OX=307796 GN=PFK1 PE=3 SV=1;>tr|B3LI00|B3LI00_YEAS1 ATP-dependent 6-phosphofructokinase OS=Saccharomyces cerevisiae (strain RM11-1a) OX=2…	>sp|P16861|PFKA1_YEAST ATP-dependent 6-phosphofructokinase subunit alpha OS=Saccharomyces cerevisiae (strain ATCC 204508 / S288c) OX=559292 GN=PFK1 PE=1 SV=1;>tr|A6ZUP8|A6ZUP8_YEAS7 ATP-dependent 6-phosphofructokinase OS=Saccharomyces cerevisiae (strain YJ	8	1	1	1	1.2	107.97	987	9.0274e-11	309330000	5728300	309330000
>sp|P21576|VPS1_YEAST Vacuolar protein sorting-associated protein 1 OS=Saccharomyces cerevisiae (strain ATCC 204508 / S288c) OX=559292 GN=VPS1 PE=1 SV=2;>tr|A6ZZW6|A6ZZW6_YEAS7 Vacuolar sorting protein OS=Saccharomyces cerevisiae (strain YJM789) OX=307796 GN=VPS1 PE=3 SV=1;>tr|B3LR85|B3LR85_YEAS1 Vacuolar sorting protein 1 OS=Saccharomyces cerevisiae (strain RM11-1a) OX=285006 GN=SCRG_04020 PE=3 …	>sp|P21576|VPS1_YEAST Vacuolar protein sorting-associated protein 1 OS=Saccharomyces cerevisiae (strain ATCC 204508 / S288c) OX=559292 GN=VPS1 PE=1 SV=2;>tr|A6ZZW6|A6ZZW6_YEAS7 Vacuolar sorting protein OS=Saccharomyces cerevisiae (strain YJM789) OX=307796	8	2	2	2	2.8	78.736	704	5.5307e-06	250680000	5697300	233950000
>sp|A6ZRW3|TOM70_YEAS7 Mitochondrial import receptor subunit TOM70 OS=Saccharomyces cerevisiae (strain YJM789) OX=307796 GN=TOM70 PE=3 SV=1;>sp|P07213|TOM70_YEAST Mitochondrial import receptor subunit TOM70 OS=Saccharomyces cerevisiae (strain ATCC 204508 / S288c) OX=559292 GN=TOM70 PE=1 SV=2;>tr|B3LNX7|B3LNX7_YEAS1 Mitochondrial proteins import receptor OS=Saccharomyces cerevisiae (strain RM11-1a…	>sp|A6ZRW3|TOM70_YEAS7 Mitochondrial import receptor subunit TOM70 OS=Saccharomyces cerevisiae (strain YJM789) OX=307796 GN=TOM70 PE=3 SV=1;>sp|P07213|TOM70_YEAST Mitochondrial import receptor subunit TOM70 OS=Saccharomyces cerevisiae (strain ATCC 204508 /	8	2	2	2	1.9	70.122	617	4.5287e-07	184950000	5604500	184950000
>sp|P38821|DNPEP_YEAST Aspartyl aminopeptidase 4 OS=Saccharomyces cerevisiae (strain ATCC 204508 / S288c) OX=559292 GN=APE4 PE=1 SV=1;>tr|A6ZT21|A6ZT21_YEAS7 Aspartyl aminopeptidase OS=Saccharomyces cerevisiae (strain YJM789) OX=307796 GN=SCY_2505 PE=3 SV=1;>tr|B3LSM8|B3LSM8_YEAS1 Uncharacterized protein OS=Saccharomyces cerevisiae (strain RM11-1a) OX=285006 GN=SCRG_04826 PE=3 SV=1;>tr|C7GLZ9|C7G…	>sp|P38821|DNPEP_YEAST Aspartyl aminopeptidase 4 OS=Saccharomyces cerevisiae (strain ATCC 204508 / S288c) OX=559292 GN=APE4 PE=1 SV=1;>tr|A6ZT21|A6ZT21_YEAS7 Aspartyl aminopeptidase OS=Saccharomyces cerevisiae (strain YJM789) OX=307796 GN=SCY_2505 PE=3 SV=	8	4	4	4	12.7	54.173	490	1.4878e-12	122800000	5582000	144160000
>sp|P38707|SYNC_YEAST Asparagine--tRNA ligase, cytoplasmic OS=Saccharomyces cerevisiae (strain ATCC 204508 / S288c) OX=559292 GN=DED81 PE=1 SV=1;>tr|A6ZSS3|A6ZSS3_YEAS7 Asparaginyl-tRNA synthetase OS=Saccharomyces cerevisiae (strain YJM789) OX=307796 GN=DED81 PE=4 SV=1;>tr|B3LSD9|B3LSD9_YEAS1 Asparaginyl-tRNA synthetase OS=Saccharomyces cerevisiae (strain RM11-1a) OX=285006 GN=SCRG_04725 PE=4 SV=…	>sp|P38707|SYNC_YEAST Asparagine--tRNA ligase, cytoplasmic OS=Saccharomyces cerevisiae (strain ATCC 204508 / S288c) OX=559292 GN=DED81 PE=1 SV=1;>tr|A6ZSS3|A6ZSS3_YEAS7 Asparaginyl-tRNA synthetase OS=Saccharomyces cerevisiae (strain YJM789) OX=307796 GN=DE	9	2	2	2	4	62.206	554	6.4707e-14	151910000	5425300	151910000
>sp|A6ZRW6|MASY_YEAS7 Malate synthase 1, glyoxysomal OS=Saccharomyces cerevisiae (strain YJM789) OX=307796 GN=MLS1 PE=3 SV=1;>sp|P30952|MASY_YEAST Malate synthase 1, glyoxysomal OS=Saccharomyces cerevisiae (strain ATCC 204508 / S288c) OX=559292 GN=MLS1 PE=1 SV=1;>tr|A0A1L4AA59|A0A1L4AA59_YEASX Malate synthase OS=Saccharomyces cerevisiae OX=4932 GN=MLS1 PE=3 SV=1;>tr|B3LNX4|B3LNX4_YEAS1 Malate syn…	>sp|A6ZRW6|MASY_YEAS7 Malate synthase 1, glyoxysomal OS=Saccharomyces cerevisiae (strain YJM789) OX=307796 GN=MLS1 PE=3 SV=1;>sp|P30952|MASY_YEAST Malate synthase 1, glyoxysomal OS=Saccharomyces cerevisiae (strain ATCC 204508 / S288c) OX=559292 GN=MLS1 PE=	20	2	2	2	4.9	62.791	554	8.2076e-31	153100000	5103400	271050000
>sp|P53549|PRS10_YEAST 26S proteasome subunit RPT4 OS=Saccharomyces cerevisiae (strain ATCC 204508 / S288c) OX=559292 GN=RPT4 PE=1 SV=4;>tr|A6ZP97|A6ZP97_YEAS7 26S proteasome cap subunit component OS=Saccharomyces cerevisiae (strain YJM789) OX=307796 GN=RPT4 PE=3 SV=1;>tr|B3LJS7|B3LJS7_YEAS1 26S proteasome cap subunit component OS=Saccharomyces cerevisiae (strain RM11-1a) OX=285006 GN=SCRG_01642 …	>sp|P53549|PRS10_YEAST 26S proteasome subunit RPT4 OS=Saccharomyces cerevisiae (strain ATCC 204508 / S288c) OX=559292 GN=RPT4 PE=1 SV=4;>tr|A6ZP97|A6ZP97_YEAS7 26S proteasome cap subunit component OS=Saccharomyces cerevisiae (strain YJM789) OX=307796 GN=RP	8	2	2	2	4.6	49.408	437	7.3972e-09	106520000	5072500	65962000
>sp|P53723|YN8B_YEAST UPF0674 endoplasmic reticulum membrane protein YNR021W OS=Saccharomyces cerevisiae (strain ATCC 204508 / S288c) OX=559292 GN=YNR021W PE=1 SV=3;>tr|A6ZS95|A6ZS95_YEAS7 Conserved protein OS=Saccharomyces cerevisiae (strain YJM789) OX=307796 GN=SCY_4806 PE=4 SV=1;>tr|B3LPM2|B3LPM2_YEAS1 Uncharacterized protein OS=Saccharomyces cerevisiae (strain RM11-1a) OX=285006 GN=SCRG_03121…	>sp|P53723|YN8B_YEAST UPF0674 endoplasmic reticulum membrane protein YNR021W OS=Saccharomyces cerevisiae (strain ATCC 204508 / S288c) OX=559292 GN=YNR021W PE=1 SV=3;>tr|A6ZS95|A6ZS95_YEAS7 Conserved protein OS=Saccharomyces cerevisiae (strain YJM789) OX=30	7	2	2	2	3	47.093	404	9.9138e-08	114780000	4990500	106160000
>tr|N1P2L9|N1P2L9_YEASC Ssz1p OS=Saccharomyces cerevisiae (strain CEN.PK113-7D) OX=889517 GN=CENPK1137D_5206 PE=3 SV=1;>sp|P38788|SSZ1_YEAST Ribosome-associated complex subunit SSZ1 OS=Saccharomyces cerevisiae (strain ATCC 204508 / S288c) OX=559292 GN=SSZ1 PE=1 SV=2;>tr|A6ZSX0|A6ZSX0_YEAS7 Conserved protein OS=Saccharomyces cerevisiae (strain YJM789) OX=307796 GN=SSZ1 PE=3 SV=1;>tr|B3LSI3|B3LSI3_…	>tr|N1P2L9|N1P2L9_YEASC Ssz1p OS=Saccharomyces cerevisiae (strain CEN.PK113-7D) OX=889517 GN=CENPK1137D_5206 PE=3 SV=1;>sp|P38788|SSZ1_YEAST Ribosome-associated complex subunit SSZ1 OS=Saccharomyces cerevisiae (strain ATCC 204508 / S288c) OX=559292 GN=SSZ1	7	1	1	1	2.3	61.762	569	9.7736e-07	154470000	4983000	154470000
>sp|P48362|HGH1_YEAST Protein HGH1 OS=Saccharomyces cerevisiae (strain ATCC 204508 / S288c) OX=559292 GN=HGH1 PE=1 SV=2;>tr|A6ZUJ8|A6ZUJ8_YEAS7 Hmg1/2-like protein OS=Saccharomyces cerevisiae (strain YJM789) OX=307796 GN=HGH1 PE=4 SV=1;>tr|B3LI48|B3LI48_YEAS1 Protein HGH1 OS=Saccharomyces cerevisiae (strain RM11-1a) OX=285006 GN=SCRG_00834 PE=4 SV=1;>tr|B5VJC9|B5VJC9_YEAS6 YGR187Cp-like protein O…	>sp|P48362|HGH1_YEAST Protein HGH1 OS=Saccharomyces cerevisiae (strain ATCC 204508 / S288c) OX=559292 GN=HGH1 PE=1 SV=2;>tr|A6ZUJ8|A6ZUJ8_YEAS7 Hmg1/2-like protein OS=Saccharomyces cerevisiae (strain YJM789) OX=307796 GN=HGH1 PE=4 SV=1;>tr|B3LI48|B3LI48_YE	8	2	2	2	6.6	44.951	394	1.8518e-06	109620000	4982500	100170000
>sp|Q02776|TIM50_YEAST Mitochondrial import inner membrane translocase subunit TIM50 OS=Saccharomyces cerevisiae (strain ATCC 204508 / S288c) OX=559292 GN=TIM50 PE=1 SV=1;>tr|A6ZWI6|A6ZWI6_YEAS7 Mitochondrial import inner membrane translocase subunit TIM50 OS=Saccharomyces cerevisiae (strain YJM789) OX=307796 GN=TIM50 PE=3 SV=1;>tr|B3LL06|B3LL06_YEAS1 Mitochondrial import inner membrane transloca…	>sp|Q02776|TIM50_YEAST Mitochondrial import inner membrane translocase subunit TIM50 OS=Saccharomyces cerevisiae (strain ATCC 204508 / S288c) OX=559292 GN=TIM50 PE=1 SV=1;>tr|A6ZWI6|A6ZWI6_YEAS7 Mitochondrial import inner membrane translocase subunit TIM50	8	3	3	3	9.2	55.098	476	1.5485e-36	117090000	4878900	68165000
>tr|G2WFS4|G2WFS4_YEASK K7_Rpn10p OS=Saccharomyces cerevisiae (strain Kyokai no. 7 / NBRC 101557) OX=721032 GN=K7_RPN10 PE=4 SV=1	>tr|G2WFS4|G2WFS4_YEASK K7_Rpn10p OS=Saccharomyces cerevisiae (strain Kyokai no. 7 / NBRC 101557) OX=721032 GN=K7_RPN10 PE=4 SV=1	1	1	1	1	7.8	29.757	268	6.2576e-26	43773000	4863600	43773000
>sp|P0C0W1|RS22A_YEAST 40S ribosomal protein S22-A OS=Saccharomyces cerevisiae (strain ATCC 204508 / S288c) OX=559292 GN=RPS22A PE=1 SV=2;>sp|Q3E7Y3|RS22B_YEAST 40S ribosomal protein S22-B OS=Saccharomyces cerevisiae (strain ATCC 204508 / S288c) OX=559292 GN=RPS22B PE=1 SV=3;>tr|A6ZQE6|A6ZQE6_YEAS7 Ribosomal protein S22A OS=Saccharomyces cerevisiae (strain YJM789) OX=307796 GN=RPS22A PE=3 SV=1;>t…	>sp|P0C0W1|RS22A_YEAST 40S ribosomal protein S22-A OS=Saccharomyces cerevisiae (strain ATCC 204508 / S288c) OX=559292 GN=RPS22A PE=1 SV=2;>sp|Q3E7Y3|RS22B_YEAST 40S ribosomal protein S22-B OS=Saccharomyces cerevisiae (strain ATCC 204508 / S288c) OX=559292	14	1	1	1	10.8	14.626	130	1.0619e-10	34023000	4860500	34023000
>sp|P22855|MAN1_YEAST Alpha-mannosidase OS=Saccharomyces cerevisiae (strain ATCC 204508 / S288c) OX=559292 GN=AMS1 PE=1 SV=2;>tr|A6ZU29|A6ZU29_YEAS7 Alpha mannosidase OS=Saccharomyces cerevisiae (strain YJM789) OX=307796 GN=AMS1 PE=4 SV=1;>tr|B3LHK9|B3LHK9_YEAS1 Alpha mannosidase OS=Saccharomyces cerevisiae (strain RM11-1a) OX=285006 GN=SCRG_01148 PE=4 SV=1;>tr|B5VIH3|B5VIH3_YEAS6 YGL156Wp-like p…	>sp|P22855|MAN1_YEAST Alpha-mannosidase OS=Saccharomyces cerevisiae (strain ATCC 204508 / S288c) OX=559292 GN=AMS1 PE=1 SV=2;>tr|A6ZU29|A6ZU29_YEAS7 Alpha mannosidase OS=Saccharomyces cerevisiae (strain YJM789) OX=307796 GN=AMS1 PE=4 SV=1;>tr|B3LHK9|B3LHK9	8	1	1	1	1.3	124.5	1083	2.5731e-08	305760000	4853300	305760000
>tr|G2WEP6|G2WEP6_YEASK Clathrin light chain OS=Saccharomyces cerevisiae (strain Kyokai no. 7 / NBRC 101557) OX=721032 GN=K7_CLC1 PE=3 SV=1;>sp|P17891|CLC1_YEAST Clathrin light chain OS=Saccharomyces cerevisiae (strain ATCC 204508 / S288c) OX=559292 GN=CLC1 PE=1 SV=1;>tr|A6ZUH7|A6ZUH7_YEAS7 Clathrin light chain OS=Saccharomyces cerevisiae (strain YJM789) OX=307796 GN=CLC1 PE=3 SV=1;>tr|B3LI64|B3L…	>tr|G2WEP6|G2WEP6_YEASK Clathrin light chain OS=Saccharomyces cerevisiae (strain Kyokai no. 7 / NBRC 101557) OX=721032 GN=K7_CLC1 PE=3 SV=1;>sp|P17891|CLC1_YEAST Clathrin light chain OS=Saccharomyces cerevisiae (strain ATCC 204508 / S288c) OX=559292 GN=CLC	8	3	3	3	13.6	26.746	235	1.5998e-06	56961000	4746800	76170000
>sp|P00410|COX2_YEAST Cytochrome c oxidase subunit 2 OS=Saccharomyces cerevisiae (strain ATCC 204508 / S288c) OX=559292 GN=COX2 PE=1 SV=1;>tr|A0A0G3F499|A0A0G3F499_YEASX Cytochrome c oxidase subunit 2 OS=Saccharomyces cerevisiae OX=4932 GN=cox2 PE=3 SV=1;>tr|A0A0H3WI21|A0A0H3WI21_YEASX Cytochrome c oxidase subunit 2 OS=Saccharomyces cerevisiae OX=4932 GN=cox2 PE=3 SV=1;>tr|A7LCP2|A7LCP2_YEAS7 Cyt…	>sp|P00410|COX2_YEAST Cytochrome c oxidase subunit 2 OS=Saccharomyces cerevisiae (strain ATCC 204508 / S288c) OX=559292 GN=COX2 PE=1 SV=1;>tr|A0A0G3F499|A0A0G3F499_YEASX Cytochrome c oxidase subunit 2 OS=Saccharomyces cerevisiae OX=4932 GN=cox2 PE=3 SV=1;>	32	2	2	2	10	28.567	251	0.00030901	37846000	4730700	37846000
>sp|P0C0W9|RL11A_YEAST 60S ribosomal protein L11-A OS=Saccharomyces cerevisiae (strain ATCC 204508 / S288c) OX=559292 GN=RPL11A PE=1 SV=2;>sp|Q3E757|RL11B_YEAST 60S ribosomal protein L11-B OS=Saccharomyces cerevisiae (strain ATCC 204508 / S288c) OX=559292 GN=RPL11B PE=1 SV=3;>tr|A6ZV67|A6ZV67_YEAS7 Ribosomal protein L11B OS=Saccharomyces cerevisiae (strain YJM789) OX=307796 GN=RPL11B PE=3 SV=1;>t…	>sp|P0C0W9|RL11A_YEAST 60S ribosomal protein L11-A OS=Saccharomyces cerevisiae (strain ATCC 204508 / S288c) OX=559292 GN=RPL11A PE=1 SV=2;>sp|Q3E757|RL11B_YEAST 60S ribosomal protein L11-B OS=Saccharomyces cerevisiae (strain ATCC 204508 / S288c) OX=559292	12	2	2	2	8.6	19.719	174	0.00047379	42519000	4724400	0
>sp|P53551|H1_YEAST Histone H1 OS=Saccharomyces cerevisiae (strain ATCC 204508 / S288c) OX=559292 GN=HHO1 PE=1 SV=1;>tr|A6ZWC5|A6ZWC5_YEAS7 Histone H1 OS=Saccharomyces cerevisiae (strain YJM789) OX=307796 GN=HHO1 PE=3 SV=1;>tr|B3LKU8|B3LKU8_YEAS1 Histone H1 OS=Saccharomyces cerevisiae (strain RM11-1a) OX=285006 GN=SCRG_02368 PE=3 SV=1;>tr|C7GJ81|C7GJ81_YEAS2 Hho1p OS=Saccharomyces cerevisiae (str…	>sp|P53551|H1_YEAST Histone H1 OS=Saccharomyces cerevisiae (strain ATCC 204508 / S288c) OX=559292 GN=HHO1 PE=1 SV=1;>tr|A6ZWC5|A6ZWC5_YEAS7 Histone H1 OS=Saccharomyces cerevisiae (strain YJM789) OX=307796 GN=HHO1 PE=3 SV=1;>tr|B3LKU8|B3LKU8_YEAS1 Histone H	6	1	1	1	4.3	27.803	258	0.0031977	51462000	4678300	51462000
>sp|P53912|YNN4_YEAST Uncharacterized protein YNL134C OS=Saccharomyces cerevisiae (strain ATCC 204508 / S288c) OX=559292 GN=YNL134C PE=1 SV=1;>tr|A6ZRU9|A6ZRU9_YEAS7 Conserved protein OS=Saccharomyces cerevisiae (strain YJM789) OX=307796 GN=SCY_4660 PE=4 SV=1;>tr|B3LNZ1|B3LNZ1_YEAS1 YNL134C OS=Saccharomyces cerevisiae (strain RM11-1a) OX=285006 GN=SCRG_03268 PE=4 SV=1;>tr|B5VQR5|B5VQR5_YEAS6 YNL1…	>sp|P53912|YNN4_YEAST Uncharacterized protein YNL134C OS=Saccharomyces cerevisiae (strain ATCC 204508 / S288c) OX=559292 GN=YNL134C PE=1 SV=1;>tr|A6ZRU9|A6ZRU9_YEAS7 Conserved protein OS=Saccharomyces cerevisiae (strain YJM789) OX=307796 GN=SCY_4660 PE=4 S	8	1	1	1	3.7	41.164	376	4.3036e-11	79306000	4665100	79306000
>tr|A6ZVL6|A6ZVL6_YEAS7 DL-glycerol-3-phosphatase OS=Saccharomyces cerevisiae (strain YJM789) OX=307796 GN=RHR2 PE=4 SV=1;>tr|B3LTQ9|B3LTQ9_YEAS1 DL-glycerol-3-phosphatase OS=Saccharomyces cerevisiae (strain RM11-1a) OX=285006 GN=SCRG_05231 PE=4 SV=1;>tr|B5VKP5|B5VKP5_YEAS6 YIL053Wp-like protein OS=Saccharomyces cerevisiae (strain AWRI1631) OX=545124 GN=AWRI1631_91080 PE=4 SV=1;>sp|P41277|GPP1_YE…	>tr|A6ZVL6|A6ZVL6_YEAS7 DL-glycerol-3-phosphatase OS=Saccharomyces cerevisiae (strain YJM789) OX=307796 GN=RHR2 PE=4 SV=1;>tr|B3LTQ9|B3LTQ9_YEAS1 DL-glycerol-3-phosphatase OS=Saccharomyces cerevisiae (strain RM11-1a) OX=285006 GN=SCRG_05231 PE=4 SV=1;>tr|B	9	2	2	2	10	30.439	271	1.5788e-11	72514000	4532100	72514000
>sp|Q07505|DLHH_YEAST Putative carboxymethylenebutenolidase OS=Saccharomyces cerevisiae (strain ATCC 204508 / S288c) OX=559292 GN=YDL086W PE=1 SV=1;>tr|A6ZXP1|A6ZXP1_YEAS7 Conserved protein OS=Saccharomyces cerevisiae (strain YJM789) OX=307796 GN=SCY_0829 PE=4 SV=1;>tr|B3LGY1|B3LGY1_YEAS1 DLH domain-containing protein OS=Saccharomyces cerevisiae (strain RM11-1a) OX=285006 GN=SCRG_00583 PE=4 SV=1;…	>sp|Q07505|DLHH_YEAST Putative carboxymethylenebutenolidase OS=Saccharomyces cerevisiae (strain ATCC 204508 / S288c) OX=559292 GN=YDL086W PE=1 SV=1;>tr|A6ZXP1|A6ZXP1_YEAS7 Conserved protein OS=Saccharomyces cerevisiae (strain YJM789) OX=307796 GN=SCY_0829	8	2	2	2	8.8	30.837	273	3.8255e-09	57806000	4446600	57806000
>sp|P53834|HCH1_YEAST Hsp90 co-chaperone HCH1 OS=Saccharomyces cerevisiae (strain ATCC 204508 / S288c) OX=559292 GN=HCH1 PE=1 SV=1;>tr|A6ZRG4|A6ZRG4_YEAS7 High-copy hsp90 suppressor OS=Saccharomyces cerevisiae (strain YJM789) OX=307796 GN=HCH1 PE=4 SV=1;>tr|B3LPC0|B3LPC0_YEAS1 Hsp90 co-chaperone HCH1 OS=Saccharomyces cerevisiae (strain RM11-1a) OX=285006 GN=SCRG_03408 PE=4 SV=1;>tr|C7GP83|C7GP83_…	>sp|P53834|HCH1_YEAST Hsp90 co-chaperone HCH1 OS=Saccharomyces cerevisiae (strain ATCC 204508 / S288c) OX=559292 GN=HCH1 PE=1 SV=1;>tr|A6ZRG4|A6ZRG4_YEAS7 High-copy hsp90 suppressor OS=Saccharomyces cerevisiae (strain YJM789) OX=307796 GN=HCH1 PE=4 SV=1;>t	7	1	1	1	13.7	17.246	153	1.395e-06	44313000	4431300	44313000
>sp|P12709|G6PI_YEAST Glucose-6-phosphate isomerase OS=Saccharomyces cerevisiae (strain ATCC 204508 / S288c) OX=559292 GN=PGI1 PE=1 SV=3;>tr|A6ZLD6|A6ZLD6_YEAS7 Glucose-6-phosphate isomerase OS=Saccharomyces cerevisiae (strain YJM789) OX=307796 GN=PGI1 PE=3 SV=1;>tr|B3LMW6|B3LMW6_YEAS1 Glucose-6-phosphate isomerase OS=Saccharomyces cerevisiae (strain RM11-1a) OX=285006 GN=SCRG_02775 PE=3 SV=1;>tr…	>sp|P12709|G6PI_YEAST Glucose-6-phosphate isomerase OS=Saccharomyces cerevisiae (strain ATCC 204508 / S288c) OX=559292 GN=PGI1 PE=1 SV=3;>tr|A6ZLD6|A6ZLD6_YEAS7 Glucose-6-phosphate isomerase OS=Saccharomyces cerevisiae (strain YJM789) OX=307796 GN=PGI1 PE=	8	2	2	2	5.6	61.298	554	1.1019e-12	110410000	4416300	128550000
>sp|A6ZVL3|RGI2_YEAS7 Respiratory growth induced protein 2 OS=Saccharomyces cerevisiae (strain YJM789) OX=307796 GN=RGI2 PE=3 SV=1;>sp|C7GVY4|RGI2_YEAS2 Respiratory growth induced protein 2 OS=Saccharomyces cerevisiae (strain JAY291) OX=574961 GN=RGI2 PE=3 SV=1;>sp|P40188|RGI2_YEAST Respiratory growth induced protein 2 OS=Saccharomyces cerevisiae (strain ATCC 204508 / S288c) OX=559292 GN=RGI2 PE=…	>sp|A6ZVL3|RGI2_YEAS7 Respiratory growth induced protein 2 OS=Saccharomyces cerevisiae (strain YJM789) OX=307796 GN=RGI2 PE=3 SV=1;>sp|C7GVY4|RGI2_YEAS2 Respiratory growth induced protein 2 OS=Saccharomyces cerevisiae (strain JAY291) OX=574961 GN=RGI2 PE=3	4	1	1	1	6.7	19.229	164	1.6697e-05	43667000	4366700	43667000
>sp|Q06151|DCPS_YEAST m7GpppX diphosphatase OS=Saccharomyces cerevisiae (strain ATCC 204508 / S288c) OX=559292 GN=DCS1 PE=1 SV=1;>tr|A7A1F1|A7A1F1_YEAS7 Conserved protein OS=Saccharomyces cerevisiae (strain YJM789) OX=307796 GN=DCS1 PE=4 SV=1;>tr|B3RHF3|B3RHF3_YEAS1 Uncharacterized protein OS=Saccharomyces cerevisiae (strain RM11-1a) OX=285006 GN=SCRG_04221 PE=4 SV=1;>tr|C7GQX1|C7GQX1_YEAS2 Dcs1p…	>sp|Q06151|DCPS_YEAST m7GpppX diphosphatase OS=Saccharomyces cerevisiae (strain ATCC 204508 / S288c) OX=559292 GN=DCS1 PE=1 SV=1;>tr|A7A1F1|A7A1F1_YEAS7 Conserved protein OS=Saccharomyces cerevisiae (strain YJM789) OX=307796 GN=DCS1 PE=4 SV=1;>tr|B3RHF3|B3	8	3	3	3	10.3	40.769	350	3.8899e-08	97579000	4242600	97579000
>sp|P35725|YKG3_YEAST Uncharacterized protein YKL063C OS=Saccharomyces cerevisiae (strain ATCC 204508 / S288c) OX=559292 GN=YKL063C PE=1 SV=1;>tr|A6ZZQ3|A6ZZQ3_YEAS7 Conserved protein OS=Saccharomyces cerevisiae (strain YJM789) OX=307796 GN=SCY_3313 PE=4 SV=1;>tr|B3LR28|B3LR28_YEAS1 Uncharacterized protein OS=Saccharomyces cerevisiae (strain RM11-1a) OX=285006 GN=SCRG_03957 PE=4 SV=1;>tr|C7GP08|C…	>sp|P35725|YKG3_YEAST Uncharacterized protein YKL063C OS=Saccharomyces cerevisiae (strain ATCC 204508 / S288c) OX=559292 GN=YKL063C PE=1 SV=1;>tr|A6ZZQ3|A6ZZQ3_YEAS7 Conserved protein OS=Saccharomyces cerevisiae (strain YJM789) OX=307796 GN=SCY_3313 PE=4 S	7	1	1	1	8.4	19.003	167	0.0010915	33777000	4222100	33777000
>sp|P49090|ASNS2_YEAST Asparagine synthetase [glutamine-hydrolyzing] 2 OS=Saccharomyces cerevisiae (strain ATCC 204508 / S288c) OX=559292 GN=ASN2 PE=1 SV=2;>tr|A6ZUD8|A6ZUD8_YEAS7 Asparagine synthetase OS=Saccharomyces cerevisiae (strain YJM789) OX=307796 GN=ASN2 PE=4 SV=1;>tr|B3LIA4|B3LIA4_YEAS1 Asparagine synthetase OS=Saccharomyces cerevisiae (strain RM11-1a) OX=285006 GN=SCRG_00894 PE=4 SV=1;…	>sp|P49090|ASNS2_YEAST Asparagine synthetase [glutamine-hydrolyzing] 2 OS=Saccharomyces cerevisiae (strain ATCC 204508 / S288c) OX=559292 GN=ASN2 PE=1 SV=2;>tr|A6ZUD8|A6ZUD8_YEAS7 Asparagine synthetase OS=Saccharomyces cerevisiae (strain YJM789) OX=307796	8	1	1	1	2.4	64.592	572	8.4362e-76	113190000	4192000	113190000
>sp|A6ZTW2|SHE10_YEAS7 Outer spore wall assembly protein SHE10 OS=Saccharomyces cerevisiae (strain YJM789) OX=307796 GN=SHE10 PE=3 SV=1;>sp|B3LHS1|SHE10_YEAS1 Outer spore wall assembly protein SHE10 OS=Saccharomyces cerevisiae (strain RM11-1a) OX=285006 GN=SHE10 PE=3 SV=1;>sp|C7GNX5|SHE10_YEAS2 Outer spore wall assembly protein SHE10 OS=Saccharomyces cerevisiae (strain JAY291) OX=574961 GN=SHE10 …	>sp|A6ZTW2|SHE10_YEAS7 Outer spore wall assembly protein SHE10 OS=Saccharomyces cerevisiae (strain YJM789) OX=307796 GN=SHE10 PE=3 SV=1;>sp|B3LHS1|SHE10_YEAS1 Outer spore wall assembly protein SHE10 OS=Saccharomyces cerevisiae (strain RM11-1a) OX=285006 GN	8	1	1	1	1.9	66.85	577	2.7953e-06	107660000	4140700	107660000
>sp|Q06686|CTR3_YEAST Copper transport protein CTR3 OS=Saccharomyces cerevisiae (strain ATCC 204508 / S288c) OX=559292 GN=CTR3 PE=1 SV=1;>tr|A7A1T4|A7A1T4_YEAS7 Copper transporter OS=Saccharomyces cerevisiae (strain YJM789) OX=307796 GN=CTR3 PE=4 SV=1;>tr|B3RHS2|B3RHS2_YEAS1 Copper transporter OS=Saccharomyces cerevisiae (strain RM11-1a) OX=285006 GN=SCRG_04350 PE=4 SV=1;>tr|B5VNU4|B5VNU4_YEAS6 Y…	>sp|Q06686|CTR3_YEAST Copper transport protein CTR3 OS=Saccharomyces cerevisiae (strain ATCC 204508 / S288c) OX=559292 GN=CTR3 PE=1 SV=1;>tr|A7A1T4|A7A1T4_YEAS7 Copper transporter OS=Saccharomyces cerevisiae (strain YJM789) OX=307796 GN=CTR3 PE=4 SV=1;>tr|	8	1	1	1	4.1	27.534	241	0.0055513	48899000	4074900	48899000
>sp|A6ZT54|CRP1_YEAS7 Cruciform DNA-recognizing protein 1 OS=Saccharomyces cerevisiae (strain YJM789) OX=307796 GN=CRP1 PE=3 SV=1;>sp|B3LSR0|CRP1_YEAS1 Cruciform DNA-recognizing protein 1 OS=Saccharomyces cerevisiae (strain RM11-1a) OX=285006 GN=CRP1 PE=3 SV=1;>sp|C7GJZ2|CRP1_YEAS2 Cruciform DNA-recognizing protein 1 OS=Saccharomyces cerevisiae (strain JAY291) OX=574961 GN=CRP1 PE=3 SV=1;>sp|C8Z9…	>sp|A6ZT54|CRP1_YEAS7 Cruciform DNA-recognizing protein 1 OS=Saccharomyces cerevisiae (strain YJM789) OX=307796 GN=CRP1 PE=3 SV=1;>sp|B3LSR0|CRP1_YEAS1 Cruciform DNA-recognizing protein 1 OS=Saccharomyces cerevisiae (strain RM11-1a) OX=285006 GN=CRP1 PE=3	13	1	1	1	2.6	51.115	465	1.8399e-07	77289000	4067800	77289000
>sp|P08459|SPS2_YEAST Sporulation-specific protein 2 OS=Saccharomyces cerevisiae (strain ATCC 204508 / S288c) OX=559292 GN=SPS2 PE=1 SV=2;>tr|A6ZZA8|A6ZZA8_YEAS7 Sporulation-specific protein OS=Saccharomyces cerevisiae (strain YJM789) OX=307796 GN=SPS2 PE=4 SV=1;>tr|B3LFE9|B3LFE9_YEAS1 Sporulation-specific protein 2 OS=Saccharomyces cerevisiae (strain RM11-1a) OX=285006 GN=SCRG_00022 PE=4 SV=1;>t…	>sp|P08459|SPS2_YEAST Sporulation-specific protein 2 OS=Saccharomyces cerevisiae (strain ATCC 204508 / S288c) OX=559292 GN=SPS2 PE=1 SV=2;>tr|A6ZZA8|A6ZZA8_YEAS7 Sporulation-specific protein OS=Saccharomyces cerevisiae (strain YJM789) OX=307796 GN=SPS2 PE=	8	1	1	1	1.8	55.939	502	0.014817	119040000	3968000	119040000
>sp|P53250|TWF1_YEAST Twinfilin-1 OS=Saccharomyces cerevisiae (strain ATCC 204508 / S288c) OX=559292 GN=TWF1 PE=1 SV=1;>tr|A6ZV62|A6ZV62_YEAS7 Twinfilin A, an actin monomer sequestering protein OS=Saccharomyces cerevisiae (strain YJM789) OX=307796 GN=TWF1 PE=4 SV=1;>tr|B3LIE6|B3LIE6_YEAS1 Twinfilin A OS=Saccharomyces cerevisiae (strain RM11-1a) OX=285006 GN=SCRG_00937 PE=4 SV=1;>tr|B5VJ24|B5VJ24_…	>sp|P53250|TWF1_YEAST Twinfilin-1 OS=Saccharomyces cerevisiae (strain ATCC 204508 / S288c) OX=559292 GN=TWF1 PE=1 SV=1;>tr|A6ZV62|A6ZV62_YEAS7 Twinfilin A, an actin monomer sequestering protein OS=Saccharomyces cerevisiae (strain YJM789) OX=307796 GN=TWF1	8	1	1	1	4.5	37.07	332	0.024908	59248000	3949800	59248000
>sp|P15454|KGUA_YEAST Guanylate kinase OS=Saccharomyces cerevisiae (strain ATCC 204508 / S288c) OX=559292 GN=GUK1 PE=1 SV=2;>tr|A6ZZ45|A6ZZ45_YEAS7 Guanylate kinase OS=Saccharomyces cerevisiae (strain YJM789) OX=307796 GN=GUK1 PE=3 SV=1;>tr|B3LFK9|B3LFK9_YEAS1 Guanylate kinase OS=Saccharomyces cerevisiae (strain RM11-1a) OX=285006 GN=SCRG_00085 PE=3 SV=1;>tr|B5VGY4|B5VGY4_YEAS6 YDR454Cp-like prot…	>sp|P15454|KGUA_YEAST Guanylate kinase OS=Saccharomyces cerevisiae (strain ATCC 204508 / S288c) OX=559292 GN=GUK1 PE=1 SV=2;>tr|A6ZZ45|A6ZZ45_YEAS7 Guanylate kinase OS=Saccharomyces cerevisiae (strain YJM789) OX=307796 GN=GUK1 PE=3 SV=1;>tr|B3LFK9|B3LFK9_Y	8	1	1	1	5.3	20.637	187	0.0012423	47368000	3947300	47368000
>sp|P38764|RPN1_YEAST 26S proteasome regulatory subunit RPN1 OS=Saccharomyces cerevisiae (strain ATCC 204508 / S288c) OX=559292 GN=RPN1 PE=1 SV=3;>tr|G2WF98|G2WF98_YEASK 26S proteasome regulatory subunit RPN1 OS=Saccharomyces cerevisiae (strain Kyokai no. 7 / NBRC 101557) OX=721032 GN=K7_RPN1 PE=3 SV=1;>tr|N1P553|N1P553_YEASC 26S proteasome regulatory subunit RPN1 OS=Saccharomyces cerevisiae (str…	>sp|P38764|RPN1_YEAST 26S proteasome regulatory subunit RPN1 OS=Saccharomyces cerevisiae (strain ATCC 204508 / S288c) OX=559292 GN=RPN1 PE=1 SV=3;>tr|G2WF98|G2WF98_YEASK 26S proteasome regulatory subunit RPN1 OS=Saccharomyces cerevisiae (strain Kyokai no.	7	4	4	4	3.9	109.49	993	3.1011e-148	191360000	3905300	88702000
>sp|P33775|PMT1_YEAST Dolichyl-phosphate-mannose--protein mannosyltransferase 1 OS=Saccharomyces cerevisiae (strain ATCC 204508 / S288c) OX=559292 GN=PMT1 PE=1 SV=1;>tr|B3LGY9|B3LGY9_YEAS1 Dolichyl-phosphate-mannose-protein mannosyltransferase 1 OS=Saccharomyces cerevisiae (strain RM11-1a) OX=285006 GN=SCRG_00591 PE=4 SV=1;>tr|C7GJM0|C7GJM0_YEAS2 Pmt1p OS=Saccharomyces cerevisiae (strain JAY291) …	>sp|P33775|PMT1_YEAST Dolichyl-phosphate-mannose--protein mannosyltransferase 1 OS=Saccharomyces cerevisiae (strain ATCC 204508 / S288c) OX=559292 GN=PMT1 PE=1 SV=1;>tr|B3LGY9|B3LGY9_YEAS1 Dolichyl-phosphate-mannose-protein mannosyltransferase 1 OS=Sacchar	8	2	2	2	3.2	92.674	817	0.00013287	120960000	3901800	120960000
>sp|P00331|ADH2_YEAST Alcohol dehydrogenase 2 OS=Saccharomyces cerevisiae (strain ATCC 204508 / S288c) OX=559292 GN=ADH2 PE=1 SV=3;>tr|A0A0B4VJL3|A0A0B4VJL3_YEASX Glucose-repressible alcohol dehydrogenase II OS=Saccharomyces cerevisiae OX=4932 GN=ADH2 PE=3 SV=1;>tr|A0A3G3NDG3|A0A3G3NDG3_YEASX Alcohol dehydrogenase OS=Saccharomyces cerevisiae OX=4932 GN=ADH1 PE=3 SV=1;>tr|G2WL12|G2WL12_YEASK K7_Ad…	>sp|P00331|ADH2_YEAST Alcohol dehydrogenase 2 OS=Saccharomyces cerevisiae (strain ATCC 204508 / S288c) OX=559292 GN=ADH2 PE=1 SV=3;>tr|A0A0B4VJL3|A0A0B4VJL3_YEASX Glucose-repressible alcohol dehydrogenase II OS=Saccharomyces cerevisiae OX=4932 GN=ADH2 PE=3	22	7	1	0	27	36.731	348	7.2094e-24	66133000	3890200	66133000
>tr|C7GNB4|C7GNB4_YEAS2 Sec17p OS=Saccharomyces cerevisiae (strain JAY291) OX=574961 GN=SEC17 PE=4 SV=1;>sp|P32602|SEC17_YEAST Alpha-soluble NSF attachment protein OS=Saccharomyces cerevisiae (strain ATCC 204508 / S288c) OX=559292 GN=SEC17 PE=1 SV=4;>tr|A6ZKP8|A6ZKP8_YEAS7 Secretory subuint OS=Saccharomyces cerevisiae (strain YJM789) OX=307796 GN=SEC17 PE=4 SV=1;>tr|B3LNI7|B3LNI7_YEAS1 Alpha-solu…	>tr|C7GNB4|C7GNB4_YEAS2 Sec17p OS=Saccharomyces cerevisiae (strain JAY291) OX=574961 GN=SEC17 PE=4 SV=1;>sp|P32602|SEC17_YEAST Alpha-soluble NSF attachment protein OS=Saccharomyces cerevisiae (strain ATCC 204508 / S288c) OX=559292 GN=SEC17 PE=1 SV=4;>tr|A6	7	1	1	1	5.5	32.902	293	0.0013339	61771000	3860700	61771000
>sp|P25342|CDC10_YEAST Cell division control protein 10 OS=Saccharomyces cerevisiae (strain ATCC 204508 / S288c) OX=559292 GN=CDC10 PE=1 SV=1;>tr|A6ZTI4|A6ZTI4_YEAS7 Septin OS=Saccharomyces cerevisiae (strain YJM789) OX=307796 GN=CDC10 PE=3 SV=1;>tr|B3LU74|B3LU74_YEAS1 Septin OS=Saccharomyces cerevisiae (strain RM11-1a) OX=285006 GN=SCRG_05402 PE=3 SV=1;>tr|B5VEV0|B5VEV0_YEAS6 YCR002Cp-like prote…	>sp|P25342|CDC10_YEAST Cell division control protein 10 OS=Saccharomyces cerevisiae (strain ATCC 204508 / S288c) OX=559292 GN=CDC10 PE=1 SV=1;>tr|A6ZTI4|A6ZTI4_YEAS7 Septin OS=Saccharomyces cerevisiae (strain YJM789) OX=307796 GN=CDC10 PE=3 SV=1;>tr|B3LU74	8	1	1	1	5.6	37.024	322	1.4305e-10	65267000	3839300	65267000
>sp|Q06137|YL345_YEAST Putative 6-phosphofructo-2-kinase/fructose-2,6-bisphosphatase YLR345W OS=Saccharomyces cerevisiae (strain ATCC 204508 / S288c) OX=559292 GN=YLR345W PE=1 SV=1;>tr|A7A1M4|A7A1M4_YEAS7 Conserved protein OS=Saccharomyces cerevisiae (strain YJM789) OX=307796 GN=SCY_3902 PE=4 SV=1;>tr|B3RHL5|B3RHL5_YEAS1 6PF2K domain-containing protein OS=Saccharomyces cerevisiae (strain RM11-1a)…	>sp|Q06137|YL345_YEAST Putative 6-phosphofructo-2-kinase/fructose-2,6-bisphosphatase YLR345W OS=Saccharomyces cerevisiae (strain ATCC 204508 / S288c) OX=559292 GN=YLR345W PE=1 SV=1;>tr|A7A1M4|A7A1M4_YEAS7 Conserved protein OS=Saccharomyces cerevisiae (stra	8	1	1	1	3.5	58.385	509	0.00047812	101380000	3754900	101380000
>sp|Q04344|HNT1_YEAST Hit family protein 1 OS=Saccharomyces cerevisiae (strain ATCC 204508 / S288c) OX=559292 GN=HNT1 PE=1 SV=2;>tr|A6ZXK4|A6ZXK4_YEAS7 Histidine triad nucleotide-binding protein OS=Saccharomyces cerevisiae (strain YJM789) OX=307796 GN=HNT1 PE=4 SV=1;>tr|B3LH15|B3LH15_YEAS1 Hit family protein 1 OS=Saccharomyces cerevisiae (strain RM11-1a) OX=285006 GN=SCRG_00619 PE=4 SV=1;>tr|C8Z6…	>sp|Q04344|HNT1_YEAST Hit family protein 1 OS=Saccharomyces cerevisiae (strain ATCC 204508 / S288c) OX=559292 GN=HNT1 PE=1 SV=2;>tr|A6ZXK4|A6ZXK4_YEAS7 Histidine triad nucleotide-binding protein OS=Saccharomyces cerevisiae (strain YJM789) OX=307796 GN=HNT1	7	1	1	1	10.1	17.679	158	9.6474e-07	29942000	3742800	29942000
>tr|A6ZMT1|A6ZMT1_YEAS7 Establishes silent chromatin OS=Saccharomyces cerevisiae (strain YJM789) OX=307796 GN=ESC1 PE=4 SV=1;>tr|C7GRD2|C7GRD2_YEAS2 Esc1p OS=Saccharomyces cerevisiae (strain JAY291) OX=574961 GN=ESC1 PE=4 SV=1;>tr|G2WKS6|G2WKS6_YEASK K7_Esc1p OS=Saccharomyces cerevisiae (strain Kyokai no. 7 / NBRC 101557) OX=721032 GN=K7_ESC1 PE=4 SV=1;>tr|N1NYM6|N1NYM6_YEASC Esc1p OS=Saccharomyc…	>tr|A6ZMT1|A6ZMT1_YEAS7 Establishes silent chromatin OS=Saccharomyces cerevisiae (strain YJM789) OX=307796 GN=ESC1 PE=4 SV=1;>tr|C7GRD2|C7GRD2_YEAS2 Esc1p OS=Saccharomyces cerevisiae (strain JAY291) OX=574961 GN=ESC1 PE=4 SV=1;>tr|G2WKS6|G2WKS6_YEASK K7_Es	4	1	1	1	0.7	187.32	1658	0.00065612	261790000	3739900	261790000
>tr|A6ZP16|A6ZP16_YEAS7 Conserved protein OS=Saccharomyces cerevisiae (strain YJM789) OX=307796 GN=DCS2 PE=4 SV=1;>tr|B3LJK3|B3LJK3_YEAS1 Uncharacterized protein OS=Saccharomyces cerevisiae (strain RM11-1a) OX=285006 GN=SCRG_01564 PE=4 SV=1;>tr|C8ZGT4|C8ZGT4_YEAS8 Dcs2p OS=Saccharomyces cerevisiae (strain Lalvin EC1118 / Prise de mousse) OX=643680 GN=EC1118_1O4_3928g PE=4 SV=1;>tr|G2WN45|G2WN45_Y…	>tr|A6ZP16|A6ZP16_YEAS7 Conserved protein OS=Saccharomyces cerevisiae (strain YJM789) OX=307796 GN=DCS2 PE=4 SV=1;>tr|B3LJK3|B3LJK3_YEAS1 Uncharacterized protein OS=Saccharomyces cerevisiae (strain RM11-1a) OX=285006 GN=SCRG_01564 PE=4 SV=1;>tr|C8ZGT4|C8ZG	8	1	1	1	2.5	46.411	397	4.0012e-06	87053000	3627200	87053000
>tr|G2WK09|G2WK09_YEASK K7_Gsf2p OS=Saccharomyces cerevisiae (strain Kyokai no. 7 / NBRC 101557) OX=721032 GN=K7_GSF2 PE=4 SV=1;>sp|Q04697|GSF2_YEAST Glucose-signaling factor 2 OS=Saccharomyces cerevisiae (strain ATCC 204508 / S288c) OX=559292 GN=GSF2 PE=1 SV=1;>tr|A6ZM19|A6ZM19_YEAS7 Glucose signaling factor OS=Saccharomyces cerevisiae (strain YJM789) OX=307796 GN=GSF2 PE=4 SV=1;>tr|B3LLK9|B3LLK…	>tr|G2WK09|G2WK09_YEASK K7_Gsf2p OS=Saccharomyces cerevisiae (strain Kyokai no. 7 / NBRC 101557) OX=721032 GN=K7_GSF2 PE=4 SV=1;>sp|Q04697|GSF2_YEAST Glucose-signaling factor 2 OS=Saccharomyces cerevisiae (strain ATCC 204508 / S288c) OX=559292 GN=GSF2 PE=1	8	1	1	1	2.6	47.732	420	0.0023947	75940000	3616200	75940000
>sp|P54885|PROA_YEAST Gamma-glutamyl phosphate reductase OS=Saccharomyces cerevisiae (strain ATCC 204508 / S288c) OX=559292 GN=PRO2 PE=1 SV=1;>tr|A6ZPF6|A6ZPF6_YEAS7 Gamma-glutamyl phosphate reductase OS=Saccharomyces cerevisiae (strain YJM789) OX=307796 GN=PRO2 PE=3 SV=1;>tr|B3LJY5|B3LJY5_YEAS1 Gamma-glutamyl phosphate reductase OS=Saccharomyces cerevisiae (strain RM11-1a) OX=285006 GN=SCRG_0170…	>sp|P54885|PROA_YEAST Gamma-glutamyl phosphate reductase OS=Saccharomyces cerevisiae (strain ATCC 204508 / S288c) OX=559292 GN=PRO2 PE=1 SV=1;>tr|A6ZPF6|A6ZPF6_YEAS7 Gamma-glutamyl phosphate reductase OS=Saccharomyces cerevisiae (strain YJM789) OX=307796 G	8	1	1	1	2.4	49.74	456	0.0028093	93215000	3585200	93215000
>sp|Q06494|PLR1_YEAST Putative pyridoxal reductase OS=Saccharomyces cerevisiae (strain ATCC 204508 / S288c) OX=559292 GN=YPR127W PE=1 SV=1;>tr|A6ZX06|A6ZX06_YEAS7 Conserved protein OS=Saccharomyces cerevisiae (strain YJM789) OX=307796 GN=SCY_5833 PE=4 SV=1;>tr|B3LK89|B3LK89_YEAS1 Aldo_ket_red domain-containing protein OS=Saccharomyces cerevisiae (strain RM11-1a) OX=285006 GN=SCRG_02603 PE=4 SV=1;…	>sp|Q06494|PLR1_YEAST Putative pyridoxal reductase OS=Saccharomyces cerevisiae (strain ATCC 204508 / S288c) OX=559292 GN=YPR127W PE=1 SV=1;>tr|A6ZX06|A6ZX06_YEAS7 Conserved protein OS=Saccharomyces cerevisiae (strain YJM789) OX=307796 GN=SCY_5833 PE=4 SV=1	7	1	1	1	2.6	38.6	345	0.0076989	74960000	3569500	74960000
>sp|P39968|VAC8_YEAST Vacuolar protein 8 OS=Saccharomyces cerevisiae (strain ATCC 204508 / S288c) OX=559292 GN=VAC8 PE=1 SV=3;>tr|A6ZQT6|A6ZQT6_YEAS7 Vacuole-related protein OS=Saccharomyces cerevisiae (strain YJM789) OX=307796 GN=VAC8 PE=4 SV=1;>tr|B3LS03|B3LS03_YEAS1 Vacuolar protein 8 OS=Saccharomyces cerevisiae (strain RM11-1a) OX=285006 GN=SCRG_04456 PE=4 SV=1;>tr|C7GX30|C7GX30_YEAS2 Vac8p O…	>sp|P39968|VAC8_YEAST Vacuolar protein 8 OS=Saccharomyces cerevisiae (strain ATCC 204508 / S288c) OX=559292 GN=VAC8 PE=1 SV=3;>tr|A6ZQT6|A6ZQT6_YEAS7 Vacuole-related protein OS=Saccharomyces cerevisiae (strain YJM789) OX=307796 GN=VAC8 PE=4 SV=1;>tr|B3LS03	8	2	2	2	4.5	63.207	578	8.7133e-06	80679000	3507800	71202000
>sp|P15705|STI1_YEAST Heat shock protein STI1 OS=Saccharomyces cerevisiae (strain ATCC 204508 / S288c) OX=559292 GN=STI1 PE=1 SV=1;>tr|A6ZNN1|A6ZNN1_YEAS7 Co-chaperone OS=Saccharomyces cerevisiae (strain YJM789) OX=307796 GN=STI1 PE=4 SV=1;>tr|B3LJ81|B3LJ81_YEAS1 Heat shock protein STI1 OS=Saccharomyces cerevisiae (strain RM11-1a) OX=285006 GN=SCRG_01429 PE=4 SV=1;>tr|B5VRS9|B5VRS9_YEAS6 YOR027Wp…	>sp|P15705|STI1_YEAST Heat shock protein STI1 OS=Saccharomyces cerevisiae (strain ATCC 204508 / S288c) OX=559292 GN=STI1 PE=1 SV=1;>tr|A6ZNN1|A6ZNN1_YEAS7 Co-chaperone OS=Saccharomyces cerevisiae (strain YJM789) OX=307796 GN=STI1 PE=4 SV=1;>tr|B3LJ81|B3LJ8	7	2	2	2	3.6	66.264	589	1.8837e-05	114430000	3467500	114430000
>sp|P39931|SS120_YEAST Protein SSP120 OS=Saccharomyces cerevisiae (strain ATCC 204508 / S288c) OX=559292 GN=SSP120 PE=1 SV=1;>tr|A7A1D3|A7A1D3_YEAS7 Conserved protein OS=Saccharomyces cerevisiae (strain YJM789) OX=307796 GN=SSP120 PE=4 SV=1;>tr|B3RHD5|B3RHD5_YEAS1 Protein SSP120 OS=Saccharomyces cerevisiae (strain RM11-1a) OX=285006 GN=SCRG_04203 PE=4 SV=1;>tr|C7GQY6|C7GQY6_YEAS2 Ssp120p OS=Sacch…	>sp|P39931|SS120_YEAST Protein SSP120 OS=Saccharomyces cerevisiae (strain ATCC 204508 / S288c) OX=559292 GN=SSP120 PE=1 SV=1;>tr|A7A1D3|A7A1D3_YEAS7 Conserved protein OS=Saccharomyces cerevisiae (strain YJM789) OX=307796 GN=SSP120 PE=4 SV=1;>tr|B3RHD5|B3RH	7	1	1	1	7.7	27.289	234	0.00051242	37827000	3438800	37827000
>sp|P38353|SSH1_YEAST Sec sixty-one protein homolog OS=Saccharomyces cerevisiae (strain ATCC 204508 / S288c) OX=559292 GN=SSH1 PE=1 SV=1;>tr|A6ZLM1|A6ZLM1_YEAS7 Ssh1 translocon complex subunit OS=Saccharomyces cerevisiae (strain YJM789) OX=307796 GN=SSH1 PE=3 SV=1;>tr|B3LMN0|B3LMN0_YEAS1 Plug_translocon domain-containing protein OS=Saccharomyces cerevisiae (strain RM11-1a) OX=285006 GN=SCRG_02688…	>sp|P38353|SSH1_YEAST Sec sixty-one protein homolog OS=Saccharomyces cerevisiae (strain ATCC 204508 / S288c) OX=559292 GN=SSH1 PE=1 SV=1;>tr|A6ZLM1|A6ZLM1_YEAS7 Ssh1 translocon complex subunit OS=Saccharomyces cerevisiae (strain YJM789) OX=307796 GN=SSH1 P	8	2	2	2	4.3	53.311	490	2.045e-05	58279000	3428200	58279000
>sp|P53598|SUCA_YEAST Succinate--CoA ligase [ADP-forming] subunit alpha, mitochondrial OS=Saccharomyces cerevisiae (strain ATCC 204508 / S288c) OX=559292 GN=LSC1 PE=1 SV=1;>tr|A6ZNY7|A6ZNY7_YEAS7 Succinate--CoA ligase [ADP-forming] subunit alpha, mitochondrial OS=Saccharomyces cerevisiae (strain YJM789) OX=307796 GN=LSC1 PE=3 SV=1;>tr|B3LJI0|B3LJI0_YEAS1 Succinate--CoA ligase [ADP-forming] subuni…	>sp|P53598|SUCA_YEAST Succinate--CoA ligase [ADP-forming] subunit alpha, mitochondrial OS=Saccharomyces cerevisiae (strain ATCC 204508 / S288c) OX=559292 GN=LSC1 PE=1 SV=1;>tr|A6ZNY7|A6ZNY7_YEAS7 Succinate--CoA ligase [ADP-forming] subunit alpha, mitochond	8	1	1	1	5.5	35.032	329	1.5757e-10	47769000	3412000	47769000
>sp|P25631|YCU1_YEAST Ankyrin repeat-containing protein YCR051W OS=Saccharomyces cerevisiae (strain ATCC 204508 / S288c) OX=559292 GN=YCR051W PE=1 SV=1;>tr|A6ZTN0|A6ZTN0_YEAS7 Conserved protein OS=Saccharomyces cerevisiae (strain YJM789) OX=307796 GN=SCY_0623 PE=4 SV=1;>tr|B3LUB4|B3LUB4_YEAS1 ANK_REP_REGION domain-containing protein OS=Saccharomyces cerevisiae (strain RM11-1a) OX=285006 GN=SCRG_0…	>sp|P25631|YCU1_YEAST Ankyrin repeat-containing protein YCR051W OS=Saccharomyces cerevisiae (strain ATCC 204508 / S288c) OX=559292 GN=YCR051W PE=1 SV=1;>tr|A6ZTN0|A6ZTN0_YEAS7 Conserved protein OS=Saccharomyces cerevisiae (strain YJM789) OX=307796 GN=SCY_0	7	2	2	2	15.8	24.694	222	6.1033e-23	33893000	3389300	29731000
>sp|Q06336|GGA1_YEAST ADP-ribosylation factor-binding protein GGA1 OS=Saccharomyces cerevisiae (strain ATCC 204508 / S288c) OX=559292 GN=GGA1 PE=1 SV=1;>tr|A6ZYV7|A6ZYV7_YEAS7 ARF-binding protein OS=Saccharomyces cerevisiae (strain YJM789) OX=307796 GN=GGA1 PE=4 SV=1;>tr|B3LFU4|B3LFU4_YEAS1 ARF-binding protein OS=Saccharomyces cerevisiae (strain RM11-1a) OX=285006 GN=SCRG_00174 PE=4 SV=1;>tr|C7GM…	>sp|Q06336|GGA1_YEAST ADP-ribosylation factor-binding protein GGA1 OS=Saccharomyces cerevisiae (strain ATCC 204508 / S288c) OX=559292 GN=GGA1 PE=1 SV=1;>tr|A6ZYV7|A6ZYV7_YEAS7 ARF-binding protein OS=Saccharomyces cerevisiae (strain YJM789) OX=307796 GN=GGA	9	2	2	2	4.5	62.319	557	1.9817e-05	100510000	3350400	100510000
>sp|A6ZRK4|BLH1_YEAS7 Cysteine proteinase 1, mitochondrial OS=Saccharomyces cerevisiae (strain YJM789) OX=307796 GN=LAP3 PE=3 SV=2;>sp|B3LP78|BLH1_YEAS1 Cysteine proteinase 1, mitochondrial OS=Saccharomyces cerevisiae (strain RM11-1a) OX=285006 GN=LAP3 PE=3 SV=2;>sp|B5VQH0|BLH1_YEAS6 Cysteine proteinase 1, mitochondrial OS=Saccharomyces cerevisiae (strain AWRI1631) OX=545124 GN=LAP3 PE=3 SV=1;>sp…	>sp|A6ZRK4|BLH1_YEAS7 Cysteine proteinase 1, mitochondrial OS=Saccharomyces cerevisiae (strain YJM789) OX=307796 GN=LAP3 PE=3 SV=2;>sp|B3LP78|BLH1_YEAS1 Cysteine proteinase 1, mitochondrial OS=Saccharomyces cerevisiae (strain RM11-1a) OX=285006 GN=LAP3 PE=	8	2	2	2	5.2	55.512	483	3.3506e-08	86396000	3322900	86396000
>sp|P38264|PHO88_YEAST SRP-independent targeting protein 3 OS=Saccharomyces cerevisiae (strain ATCC 204508 / S288c) OX=559292 GN=PHO88 PE=1 SV=1;>tr|A6ZL51|A6ZL51_YEAS7 Phosphate metabolism-related protein OS=Saccharomyces cerevisiae (strain YJM789) OX=307796 GN=PHO88 PE=4 SV=1;>tr|B3LN47|B3LN47_YEAS1 Inorganic phosphate transporter PHO88 OS=Saccharomyces cerevisiae (strain RM11-1a) OX=285006 GN=…	>sp|P38264|PHO88_YEAST SRP-independent targeting protein 3 OS=Saccharomyces cerevisiae (strain ATCC 204508 / S288c) OX=559292 GN=PHO88 PE=1 SV=1;>tr|A6ZL51|A6ZL51_YEAS7 Phosphate metabolism-related protein OS=Saccharomyces cerevisiae (strain YJM789) OX=307	8	2	2	2	17.6	21.137	188	1.075e-12	46321000	3308600	46321000
>sp|Q01976|ADPP_YEAST ADP-ribose pyrophosphatase OS=Saccharomyces cerevisiae (strain ATCC 204508 / S288c) OX=559292 GN=YSA1 PE=1 SV=2;>tr|A6ZL56|A6ZL56_YEAS7 Conserved protein OS=Saccharomyces cerevisiae (strain YJM789) OX=307796 GN=YSA1 PE=4 SV=1;>tr|B3LN42|B3LN42_YEAS1 ADP-ribose pyrophosphatase OS=Saccharomyces cerevisiae (strain RM11-1a) OX=285006 GN=SCRG_02855 PE=4 SV=1;>tr|B5VE73|B5VE73_YEA…	>sp|Q01976|ADPP_YEAST ADP-ribose pyrophosphatase OS=Saccharomyces cerevisiae (strain ATCC 204508 / S288c) OX=559292 GN=YSA1 PE=1 SV=2;>tr|A6ZL56|A6ZL56_YEAS7 Conserved protein OS=Saccharomyces cerevisiae (strain YJM789) OX=307796 GN=YSA1 PE=4 SV=1;>tr|B3LN	8	1	1	1	4.8	26.087	231	0.00071154	33013000	3301300	33013000
>sp|A6ZMD0|TVP18_YEAS7 Golgi apparatus membrane protein TVP18 OS=Saccharomyces cerevisiae (strain YJM789) OX=307796 GN=TVP18 PE=3 SV=1;>sp|Q04767|TVP18_YEAST Golgi apparatus membrane protein TVP18 OS=Saccharomyces cerevisiae (strain ATCC 204508 / S288c) OX=559292 GN=TVP18 PE=1 SV=1;>tr|B3LLW4|B3LLW4_YEAS1 Uncharacterized protein OS=Saccharomyces cerevisiae (strain RM11-1a) OX=285006 GN=SCRG_01963…	>sp|A6ZMD0|TVP18_YEAS7 Golgi apparatus membrane protein TVP18 OS=Saccharomyces cerevisiae (strain YJM789) OX=307796 GN=TVP18 PE=3 SV=1;>sp|Q04767|TVP18_YEAST Golgi apparatus membrane protein TVP18 OS=Saccharomyces cerevisiae (strain ATCC 204508 / S288c) OX	7	1	1	1	8.4	18.693	167	0.0017369	19643000	3273900	19643000
>sp|A6ZP10|SEY1_YEAS7 Protein SEY1 OS=Saccharomyces cerevisiae (strain YJM789) OX=307796 GN=SEY1 PE=3 SV=1;>sp|B5VS52|SEY1_YEAS6 Protein SEY1 OS=Saccharomyces cerevisiae (strain AWRI1631) OX=545124 GN=SEY1 PE=3 SV=1;>sp|Q99287|SEY1_YEAST Protein SEY1 OS=Saccharomyces cerevisiae (strain ATCC 204508 / S288c) OX=559292 GN=SEY1 PE=1 SV=1;>tr|C7GN59|C7GN59_YEAS2 Protein SEY1 OS=Saccharomyces cerevisia…	>sp|A6ZP10|SEY1_YEAS7 Protein SEY1 OS=Saccharomyces cerevisiae (strain YJM789) OX=307796 GN=SEY1 PE=3 SV=1;>sp|B5VS52|SEY1_YEAS6 Protein SEY1 OS=Saccharomyces cerevisiae (strain AWRI1631) OX=545124 GN=SEY1 PE=3 SV=1;>sp|Q99287|SEY1_YEAST Protein SEY1 OS=Sa	8	2	2	2	2.3	89.368	776	3.433e-05	146730000	3260700	146730000
>tr|N1P0Z0|N1P0Z0_YEASC Peroxidase OS=Saccharomyces cerevisiae (strain CEN.PK113-7D) OX=889517 GN=CENPK1137D_1076 PE=3 SV=1;>tr|G2WI94|G2WI94_YEASK Peroxidase OS=Saccharomyces cerevisiae (strain Kyokai no. 7 / NBRC 101557) OX=721032 GN=K7_CCP1 PE=3 SV=1;>tr|A7A026|A7A026_YEAS7 Peroxidase OS=Saccharomyces cerevisiae (strain YJM789) OX=307796 GN=CCP1 PE=3 SV=1;>tr|B3LRE1|B3LRE1_YEAS1 Peroxidase OS=…	>tr|N1P0Z0|N1P0Z0_YEASC Peroxidase OS=Saccharomyces cerevisiae (strain CEN.PK113-7D) OX=889517 GN=CENPK1137D_1076 PE=3 SV=1;>tr|G2WI94|G2WI94_YEASK Peroxidase OS=Saccharomyces cerevisiae (strain Kyokai no. 7 / NBRC 101557) OX=721032 GN=K7_CCP1 PE=3 SV=1;>t	8	1	1	1	3.5	42.04	374	2.6211e-08	68268000	3250900	68268000
>sp|P40019|CHZ1_YEAST Histone H2A.Z-specific chaperone CHZ1 OS=Saccharomyces cerevisiae (strain ATCC 204508 / S288c) OX=559292 GN=CHZ1 PE=1 SV=2;>tr|N1P6V3|N1P6V3_YEASC Chz1p OS=Saccharomyces cerevisiae (strain CEN.PK113-7D) OX=889517 GN=CENPK1137D_3430 PE=4 SV=1	>sp|P40019|CHZ1_YEAST Histone H2A.Z-specific chaperone CHZ1 OS=Saccharomyces cerevisiae (strain ATCC 204508 / S288c) OX=559292 GN=CHZ1 PE=1 SV=2;>tr|N1P6V3|N1P6V3_YEASC Chz1p OS=Saccharomyces cerevisiae (strain CEN.PK113-7D) OX=889517 GN=CENPK1137D_3430 PE	2	1	1	1	9.2	17.462	153	0.00060544	22723000	3246100	22723000
>tr|A0A3G3NDH9|A0A3G3NDH9_YEASX Alcohol dehydrogenase OS=Saccharomyces cerevisiae OX=4932 GN=ADH1 PE=3 SV=1;>sp|P00330|ADH1_YEAST Alcohol dehydrogenase 1 OS=Saccharomyces cerevisiae (strain ATCC 204508 / S288c) OX=559292 GN=ADH1 PE=1 SV=5;>tr|A6ZNC5|A6ZNC5_YEAS7 Alcohol dehydrogenase OS=Saccharomyces cerevisiae (strain YJM789) OX=307796 GN=ADH1 PE=3 SV=1;>tr|B3LIX8|B3LIX8_YEAS1 Alcohol dehydrogen…	>tr|A0A3G3NDH9|A0A3G3NDH9_YEASX Alcohol dehydrogenase OS=Saccharomyces cerevisiae OX=4932 GN=ADH1 PE=3 SV=1;>sp|P00330|ADH1_YEAST Alcohol dehydrogenase 1 OS=Saccharomyces cerevisiae (strain ATCC 204508 / S288c) OX=559292 GN=ADH1 PE=1 SV=5;>tr|A6ZNC5|A6ZNC5	26	6	1	1	20.7	36.822	348	4.0158e-21	54687000	3216900	54687000
>sp|P33416|HSP78_YEAST Heat shock protein 78, mitochondrial OS=Saccharomyces cerevisiae (strain ATCC 204508 / S288c) OX=559292 GN=HSP78 PE=1 SV=2;>tr|A6ZYL0|A6ZYL0_YEAS7 Heat shock protein 78 OS=Saccharomyces cerevisiae (strain YJM789) OX=307796 GN=HSP78 PE=3 SV=1;>tr|B3LG32|B3LG32_YEAS1 Heat shock protein 78 OS=Saccharomyces cerevisiae (strain RM11-1a) OX=285006 GN=SCRG_00268 PE=3 SV=1;>tr|B5VGE…	>sp|P33416|HSP78_YEAST Heat shock protein 78, mitochondrial OS=Saccharomyces cerevisiae (strain ATCC 204508 / S288c) OX=559292 GN=HSP78 PE=1 SV=2;>tr|A6ZYL0|A6ZYL0_YEAS7 Heat shock protein 78 OS=Saccharomyces cerevisiae (strain YJM789) OX=307796 GN=HSP78 P	8	2	2	2	3.6	91.335	811	1.2631e-35	144040000	3201000	194380000
>sp|P22217|TRX1_YEAST Thioredoxin-1 OS=Saccharomyces cerevisiae (strain ATCC 204508 / S288c) OX=559292 GN=TRX1 PE=1 SV=3;>tr|A7A0U8|A7A0U8_YEAS7 Thioredoxin OS=Saccharomyces cerevisiae (strain YJM789) OX=307796 GN=TRX1 PE=3 SV=1;>tr|B3LT14|B3LT14_YEAS1 Thioredoxin OS=Saccharomyces cerevisiae (strain RM11-1a) OX=285006 GN=SCRG_05029 PE=3 SV=1;>tr|C7GU47|C7GU47_YEAS2 Thioredoxin OS=Saccharomyces ce…	>sp|P22217|TRX1_YEAST Thioredoxin-1 OS=Saccharomyces cerevisiae (strain ATCC 204508 / S288c) OX=559292 GN=TRX1 PE=1 SV=3;>tr|A7A0U8|A7A0U8_YEAS7 Thioredoxin OS=Saccharomyces cerevisiae (strain YJM789) OX=307796 GN=TRX1 PE=3 SV=1;>tr|B3LT14|B3LT14_YEAS1 Thi	7	1	1	1	11.7	11.235	103	6.3462e-05	25386000	3173200	25386000
>sp|P43567|AGX1_YEAST Alanine--glyoxylate aminotransferase 1 OS=Saccharomyces cerevisiae (strain ATCC 204508 / S288c) OX=559292 GN=AGX1 PE=1 SV=1;>tr|A7A209|A7A209_YEAS7 Alanine:glyoxylate aminotransferase OS=Saccharomyces cerevisiae (strain YJM789) OX=307796 GN=AGX1 PE=4 SV=1;>tr|B3LUI1|B3LUI1_YEAS1 Alanine-glyoxylate aminotransferase 1 OS=Saccharomyces cerevisiae (strain RM11-1a) OX=285006 GN=S…	>sp|P43567|AGX1_YEAST Alanine--glyoxylate aminotransferase 1 OS=Saccharomyces cerevisiae (strain ATCC 204508 / S288c) OX=559292 GN=AGX1 PE=1 SV=1;>tr|A7A209|A7A209_YEAS7 Alanine:glyoxylate aminotransferase OS=Saccharomyces cerevisiae (strain YJM789) OX=307	8	2	2	2	5.7	41.907	385	0.00025817	63052000	3152600	59338000
>sp|P25296|CANB_YEAST Calcineurin subunit B OS=Saccharomyces cerevisiae (strain ATCC 204508 / S288c) OX=559292 GN=CNB1 PE=1 SV=3;>tr|A6ZZD5|A6ZZD5_YEAS7 Protein phosphatase type 2B OS=Saccharomyces cerevisiae (strain YJM789) OX=307796 GN=CNB1 PE=4 SV=1;>tr|C8ZBY6|C8ZBY6_YEAS8 Cnb1p OS=Saccharomyces cerevisiae (strain Lalvin EC1118 / Prise de mousse) OX=643680 GN=EC1118_1K5_0309g PE=4 SV=1;>tr|G2W…	>sp|P25296|CANB_YEAST Calcineurin subunit B OS=Saccharomyces cerevisiae (strain ATCC 204508 / S288c) OX=559292 GN=CNB1 PE=1 SV=3;>tr|A6ZZD5|A6ZZD5_YEAS7 Protein phosphatase type 2B OS=Saccharomyces cerevisiae (strain YJM789) OX=307796 GN=CNB1 PE=4 SV=1;>tr	7	2	2	2	17.1	19.639	175	3.5794e-07	33636000	3057800	33636000
>sp|Q12250|RPN5_YEAST 26S proteasome regulatory subunit RPN5 OS=Saccharomyces cerevisiae (strain ATCC 204508 / S288c) OX=559292 GN=RPN5 PE=1 SV=3;>tr|A6ZXI0|A6ZXI0_YEAS7 Proteasome regulatory particle subunit OS=Saccharomyces cerevisiae (strain YJM789) OX=307796 GN=RPN5 PE=4 SV=1;>tr|B3LH38|B3LH38_YEAS1 26S proteasome regulatory subunit RPN5 OS=Saccharomyces cerevisiae (strain RM11-1a) OX=285006 …	>sp|Q12250|RPN5_YEAST 26S proteasome regulatory subunit RPN5 OS=Saccharomyces cerevisiae (strain ATCC 204508 / S288c) OX=559292 GN=RPN5 PE=1 SV=3;>tr|A6ZXI0|A6ZXI0_YEAS7 Proteasome regulatory particle subunit OS=Saccharomyces cerevisiae (strain YJM789) OX=	8	1	1	1	4.3	51.768	445	2.8752e-14	75051000	3002100	75051000
>sp|P38999|LYS9_YEAST Saccharopine dehydrogenase [NADP(+), L-glutamate-forming] OS=Saccharomyces cerevisiae (strain ATCC 204508 / S288c) OX=559292 GN=LYS9 PE=1 SV=1;>tr|A6ZSC4|A6ZSC4_YEAS7 Lysine requiring protein OS=Saccharomyces cerevisiae (strain YJM789) OX=307796 GN=LYS9 PE=4 SV=1;>tr|B3LPJ3|B3LPJ3_YEAS1 Saccharopine dehydrogenase OS=Saccharomyces cerevisiae (strain RM11-1a) OX=285006 GN=SCRG…	>sp|P38999|LYS9_YEAST Saccharopine dehydrogenase [NADP(+), L-glutamate-forming] OS=Saccharomyces cerevisiae (strain ATCC 204508 / S288c) OX=559292 GN=LYS9 PE=1 SV=1;>tr|A6ZSC4|A6ZSC4_YEAS7 Lysine requiring protein OS=Saccharomyces cerevisiae (strain YJM789	8	2	2	2	6.7	48.917	446	2.731e-08	77508000	2981100	92862000
>sp|P07991|OAT_YEAST Ornithine aminotransferase OS=Saccharomyces cerevisiae (strain ATCC 204508 / S288c) OX=559292 GN=CAR2 PE=1 SV=2;>tr|A7A1V7|A7A1V7_YEAS7 Ornithine aminotransferase OS=Saccharomyces cerevisiae (strain YJM789) OX=307796 GN=CAR2 PE=3 SV=1;>tr|B3RHU6|B3RHU6_YEAS1 Ornithine aminotransferase OS=Saccharomyces cerevisiae (strain RM11-1a) OX=285006 GN=SCRG_04375 PE=3 SV=1;>tr|C7GSL8|C7…	>sp|P07991|OAT_YEAST Ornithine aminotransferase OS=Saccharomyces cerevisiae (strain ATCC 204508 / S288c) OX=559292 GN=CAR2 PE=1 SV=2;>tr|A7A1V7|A7A1V7_YEAS7 Ornithine aminotransferase OS=Saccharomyces cerevisiae (strain YJM789) OX=307796 GN=CAR2 PE=3 SV=1;	8	1	1	1	4	46.085	424	5.9378e-15	70464000	2936000	70464000
>tr|N1P2S2|N1P2S2_YEASC AA_TRNA_LIGASE_II domain-containing protein OS=Saccharomyces cerevisiae (strain CEN.PK113-7D) OX=889517 GN=CENPK1137D_5413 PE=3 SV=1;>sp|P38708|YHI0_YEAST Putative proline--tRNA ligase YHR020W OS=Saccharomyces cerevisiae (strain ATCC 204508 / S288c) OX=559292 GN=YHR020W PE=1 SV=1;>tr|A6ZSS4|A6ZSS4_YEAS7 Conserved protein OS=Saccharomyces cerevisiae (strain YJM789) OX=30779…	>tr|N1P2S2|N1P2S2_YEASC AA_TRNA_LIGASE_II domain-containing protein OS=Saccharomyces cerevisiae (strain CEN.PK113-7D) OX=889517 GN=CENPK1137D_5413 PE=3 SV=1;>sp|P38708|YHI0_YEAST Putative proline--tRNA ligase YHR020W OS=Saccharomyces cerevisiae (strain ATC	8	1	1	1	2.7	77.643	692	2.9883e-30	117170000	2929400	117170000
>sp|P39727|ERV46_YEAST ER-derived vesicles protein ERV46 OS=Saccharomyces cerevisiae (strain ATCC 204508 / S288c) OX=559292 GN=ERV46 PE=1 SV=2;>tr|A7A0C4|A7A0C4_YEAS7 ER vesicle protein OS=Saccharomyces cerevisiae (strain YJM789) OX=307796 GN=ERV46 PE=4 SV=1;>tr|B3LUX8|B3LUX8_YEAS1 ER-Golgi transport vesicle protein OS=Saccharomyces cerevisiae (strain RM11-1a) OX=285006 GN=SCRG_05678 PE=4 SV=1;>t…	>sp|P39727|ERV46_YEAST ER-derived vesicles protein ERV46 OS=Saccharomyces cerevisiae (strain ATCC 204508 / S288c) OX=559292 GN=ERV46 PE=1 SV=2;>tr|A7A0C4|A7A0C4_YEAS7 ER vesicle protein OS=Saccharomyces cerevisiae (strain YJM789) OX=307796 GN=ERV46 PE=4 SV	8	1	1	1	3.1	46.235	415	2.4517e-12	55592000	2925900	55592000
>tr|B5VI98|B5VI98_YEAS6 YGL245Wp-like protein OS=Saccharomyces cerevisiae (strain AWRI1631) OX=545124 GN=AWRI1631_70170 PE=3 SV=1;>tr|C8Z813|C8Z813_YEAS8 Gus1p OS=Saccharomyces cerevisiae (strain Lalvin EC1118 / Prise de mousse) OX=643680 GN=EC1118_1G1_0232g PE=3 SV=1;>sp|P46655|SYEC_YEAST Glutamate--tRNA ligase, cytoplasmic OS=Saccharomyces cerevisiae (strain ATCC 204508 / S288c) OX=559292 GN=GU…	>tr|B5VI98|B5VI98_YEAS6 YGL245Wp-like protein OS=Saccharomyces cerevisiae (strain AWRI1631) OX=545124 GN=AWRI1631_70170 PE=3 SV=1;>tr|C8Z813|C8Z813_YEAS8 Gus1p OS=Saccharomyces cerevisiae (strain Lalvin EC1118 / Prise de mousse) OX=643680 GN=EC1118_1G1_023	8	2	2	2	2.9	82.662	724	2.3672e-17	134360000	2921000	134360000
>sp|Q12466|TCB1_YEAST Tricalbin-1 OS=Saccharomyces cerevisiae (strain ATCC 204508 / S288c) OX=559292 GN=TCB1 PE=1 SV=1;>tr|A6ZNT7|A6ZNT7_YEAS7 Conserved protein OS=Saccharomyces cerevisiae (strain YJM789) OX=307796 GN=TCB1 PE=4 SV=1;>tr|B5VRY2|B5VRY2_YEAS6 YOR086Cp-like protein OS=Saccharomyces cerevisiae (strain AWRI1631) OX=545124 GN=AWRI1631_152480 PE=4 SV=1;>tr|C7GT30|C7GT30_YEAS2 Tcb1p OS=Sa…	>sp|Q12466|TCB1_YEAST Tricalbin-1 OS=Saccharomyces cerevisiae (strain ATCC 204508 / S288c) OX=559292 GN=TCB1 PE=1 SV=1;>tr|A6ZNT7|A6ZNT7_YEAS7 Conserved protein OS=Saccharomyces cerevisiae (strain YJM789) OX=307796 GN=TCB1 PE=4 SV=1;>tr|B5VRY2|B5VRY2_YEAS6	7	4	4	4	3.5	133.57	1186	1.4981e-32	159160000	2893800	154570000
>sp|Q12265|KPR5_YEAST Ribose-phosphate pyrophosphokinase 5 OS=Saccharomyces cerevisiae (strain ATCC 204508 / S288c) OX=559292 GN=PRS5 PE=1 SV=1;>tr|A6ZNE9|A6ZNE9_YEAS7 Phosphoribosylpyrophosphate synthetase OS=Saccharomyces cerevisiae (strain YJM789) OX=307796 GN=PRS5 PE=4 SV=1;>tr|B3LIZ8|B3LIZ8_YEAS1 Phosphoribosylpyrophosphate synthetase OS=Saccharomyces cerevisiae (strain RM11-1a) OX=285006 GN…	>sp|Q12265|KPR5_YEAST Ribose-phosphate pyrophosphokinase 5 OS=Saccharomyces cerevisiae (strain ATCC 204508 / S288c) OX=559292 GN=PRS5 PE=1 SV=1;>tr|A6ZNE9|A6ZNE9_YEAS7 Phosphoribosylpyrophosphate synthetase OS=Saccharomyces cerevisiae (strain YJM789) OX=30	6	1	1	1	3.6	53.504	496	2.5954e-07	79120000	2825700	79120000
>tr|C7GQJ5|C7GQJ5_YEAS2 Bmh2p OS=Saccharomyces cerevisiae (strain JAY291) OX=574961 GN=BMH2 PE=3 SV=1;>sp|P34730|BMH2_YEAST Protein BMH2 OS=Saccharomyces cerevisiae (strain ATCC 204508 / S288c) OX=559292 GN=BMH2 PE=1 SV=3;>tr|B3LGH5|B3LGH5_YEAS1 Member of conserved eukaryotic 14-3-3 gene family OS=Saccharomyces cerevisiae (strain RM11-1a) OX=285006 GN=SCRG_00417 PE=3 SV=1;>tr|B5VFZ8|B5VFZ8_YEAS6 …	>tr|C7GQJ5|C7GQJ5_YEAS2 Bmh2p OS=Saccharomyces cerevisiae (strain JAY291) OX=574961 GN=BMH2 PE=3 SV=1;>sp|P34730|BMH2_YEAST Protein BMH2 OS=Saccharomyces cerevisiae (strain ATCC 204508 / S288c) OX=559292 GN=BMH2 PE=1 SV=3;>tr|B3LGH5|B3LGH5_YEAS1 Member of	16	1	1	1	3.3	31.189	274	0.00086892	41105000	2740400	41105000
>sp|P54861|DNM1_YEAST Dynamin-related protein DNM1 OS=Saccharomyces cerevisiae (strain ATCC 204508 / S288c) OX=559292 GN=DNM1 PE=1 SV=1;>tr|A7A0Q5|A7A0Q5_YEAS7 Dynamin-related protein OS=Saccharomyces cerevisiae (strain YJM789) OX=307796 GN=DNM1 PE=3 SV=1;>tr|B3LTG5|B3LTG5_YEAS1 Uncharacterized protein OS=Saccharomyces cerevisiae (strain RM11-1a) OX=285006 GN=SCRG_04988 PE=3 SV=1;>tr|B5VMU1|B5VMU…	>sp|P54861|DNM1_YEAST Dynamin-related protein DNM1 OS=Saccharomyces cerevisiae (strain ATCC 204508 / S288c) OX=559292 GN=DNM1 PE=1 SV=1;>tr|A7A0Q5|A7A0Q5_YEAS7 Dynamin-related protein OS=Saccharomyces cerevisiae (strain YJM789) OX=307796 GN=DNM1 PE=3 SV=1;	8	1	1	1	1.6	84.971	757	5.3336e-11	117420000	2730700	117420000
>sp|P0CX45|RL2A_YEAST 60S ribosomal protein L2-A OS=Saccharomyces cerevisiae (strain ATCC 204508 / S288c) OX=559292 GN=RPL2A PE=1 SV=1;>sp|P0CX46|RL2B_YEAST 60S ribosomal protein L2-B OS=Saccharomyces cerevisiae (strain ATCC 204508 / S288c) OX=559292 GN=RPL2B PE=1 SV=1;>tr|A6ZVP9|A6ZVP9_YEAS7 Ribosomal protein L2A OS=Saccharomyces cerevisiae (strain YJM789) OX=307796 GN=RPL2B PE=4 SV=1;>tr|B3LUP0…	>sp|P0CX45|RL2A_YEAST 60S ribosomal protein L2-A OS=Saccharomyces cerevisiae (strain ATCC 204508 / S288c) OX=559292 GN=RPL2A PE=1 SV=1;>sp|P0CX46|RL2B_YEAST 60S ribosomal protein L2-B OS=Saccharomyces cerevisiae (strain ATCC 204508 / S288c) OX=559292 GN=RP	8	1	1	1	8.3	27.408	254	1.3422e-19	29859000	2714400	29859000
>sp|P14682|UBC3_YEAST Ubiquitin-conjugating enzyme E2-34 kDa OS=Saccharomyces cerevisiae (strain ATCC 204508 / S288c) OX=559292 GN=CDC34 PE=1 SV=1;>tr|A6ZY19|A6ZY19_YEAS7 Ubiquitin-conjugating enzyme OS=Saccharomyces cerevisiae (strain YJM789) OX=307796 GN=CDC34 PE=3 SV=1;>tr|B3LGL5|B3LGL5_YEAS1 Ubiquitin-conjugating enzyme OS=Saccharomyces cerevisiae (strain RM11-1a) OX=285006 GN=SCRG_00461 PE=3…	>sp|P14682|UBC3_YEAST Ubiquitin-conjugating enzyme E2-34 kDa OS=Saccharomyces cerevisiae (strain ATCC 204508 / S288c) OX=559292 GN=CDC34 PE=1 SV=1;>tr|A6ZY19|A6ZY19_YEAS7 Ubiquitin-conjugating enzyme OS=Saccharomyces cerevisiae (strain YJM789) OX=307796 GN	6	1	1	1	4.4	34.064	295	0.0021888	18815000	2687900	18815000
>sp|Q01852|TIM44_YEAST Mitochondrial import inner membrane translocase subunit TIM44 OS=Saccharomyces cerevisiae (strain ATCC 204508 / S288c) OX=559292 GN=TIM44 PE=1 SV=1;>tr|A6ZVP5|A6ZVP5_YEAS7 Mitochondrial import inner membrane translocase subunit TIM44 OS=Saccharomyces cerevisiae (strain YJM789) OX=307796 GN=TIM44 PE=3 SV=1;>tr|B3LTN0|B3LTN0_YEAS1 Mitochondrial import inner membrane transloca…	>sp|Q01852|TIM44_YEAST Mitochondrial import inner membrane translocase subunit TIM44 OS=Saccharomyces cerevisiae (strain ATCC 204508 / S288c) OX=559292 GN=TIM44 PE=1 SV=1;>tr|A6ZVP5|A6ZVP5_YEAS7 Mitochondrial import inner membrane translocase subunit TIM44	8	2	2	2	6.3	48.854	431	1.4224e-07	72307000	2678000	44466000
>tr|B5VP21|B5VP21_YEAS6 2-methoxy-6-polyprenyl-1,4-benzoquinol methylase, mitochondrial OS=Saccharomyces cerevisiae (strain AWRI1631) OX=545124 GN=COQ5 PE=3 SV=1;>sp|P49017|COQ5_YEAST 2-methoxy-6-polyprenyl-1,4-benzoquinol methylase, mitochondrial OS=Saccharomyces cerevisiae (strain ATCC 204508 / S288c) OX=559292 GN=COQ5 PE=1 SV=1;>tr|A6ZLV4|A6ZLV4_YEAS7 2-methoxy-6-polyprenyl-1,4-benzoquinol met…	>tr|B5VP21|B5VP21_YEAS6 2-methoxy-6-polyprenyl-1,4-benzoquinol methylase, mitochondrial OS=Saccharomyces cerevisiae (strain AWRI1631) OX=545124 GN=COQ5 PE=3 SV=1;>sp|P49017|COQ5_YEAST 2-methoxy-6-polyprenyl-1,4-benzoquinol methylase, mitochondrial OS=Sacch	8	1	1	1	2.5	41.007	358	0.0033605	53464000	2673200	53464000
>sp|P38013|AHP1_YEAST Peroxiredoxin AHP1 OS=Saccharomyces cerevisiae (strain ATCC 204508 / S288c) OX=559292 GN=AHP1 PE=1 SV=4;>tr|A7A113|A7A113_YEAS7 Peroxiredoxin OS=Saccharomyces cerevisiae (strain YJM789) OX=307796 GN=AHP1 PE=3 SV=1;>tr|B3LT76|B3LT76_YEAS1 Peroxiredoxin OS=Saccharomyces cerevisiae (strain RM11-1a) OX=285006 GN=SCRG_05093 PE=3 SV=1;>tr|B5VN47|B5VN47_YEAS6 Peroxiredoxin OS=Sacch…	>sp|P38013|AHP1_YEAST Peroxiredoxin AHP1 OS=Saccharomyces cerevisiae (strain ATCC 204508 / S288c) OX=559292 GN=AHP1 PE=1 SV=4;>tr|A7A113|A7A113_YEAS7 Peroxiredoxin OS=Saccharomyces cerevisiae (strain YJM789) OX=307796 GN=AHP1 PE=3 SV=1;>tr|B3LT76|B3LT76_YE	8	4	4	4	30.1	19.114	176	1.8758e-31	23994000	2666000	125650000
>sp|P54783|ALO_YEAST D-arabinono-1,4-lactone oxidase OS=Saccharomyces cerevisiae (strain ATCC 204508 / S288c) OX=559292 GN=ALO1 PE=1 SV=1;>tr|A6ZLX9|A6ZLX9_YEAS7 D-arabinono-1,4-lactone oxidase OS=Saccharomyces cerevisiae (strain YJM789) OX=307796 GN=ALO1 PE=4 SV=1;>tr|B3LLH0|B3LLH0_YEAS1 D-arabinono-1,4-lactone oxidase OS=Saccharomyces cerevisiae (strain RM11-1a) OX=285006 GN=SCRG_01812 PE=4 SV=…	>sp|P54783|ALO_YEAST D-arabinono-1,4-lactone oxidase OS=Saccharomyces cerevisiae (strain ATCC 204508 / S288c) OX=559292 GN=ALO1 PE=1 SV=1;>tr|A6ZLX9|A6ZLX9_YEAS7 D-arabinono-1,4-lactone oxidase OS=Saccharomyces cerevisiae (strain YJM789) OX=307796 GN=ALO1	8	1	1	1	1.9	59.493	526	0.0025321	77251000	2663800	77251000
>sp|P38998|LYS1_YEAST Saccharopine dehydrogenase [NAD(+), L-lysine-forming] OS=Saccharomyces cerevisiae (strain ATCC 204508 / S288c) OX=559292 GN=LYS1 PE=1 SV=3;>tr|A6ZVV4|A6ZVV4_YEAS7 Saccharopine dehydrogenase [NAD(+), L-lysine-forming] OS=Saccharomyces cerevisiae (strain YJM789) OX=307796 GN=LYS1 PE=3 SV=1;>tr|B3LTH6|B3LTH6_YEAS1 Saccharopine dehydrogenase [NAD(+), L-lysine-forming] OS=Sacchar…	>sp|P38998|LYS1_YEAST Saccharopine dehydrogenase [NAD(+), L-lysine-forming] OS=Saccharomyces cerevisiae (strain ATCC 204508 / S288c) OX=559292 GN=LYS1 PE=1 SV=3;>tr|A6ZVV4|A6ZVV4_YEAS7 Saccharopine dehydrogenase [NAD(+), L-lysine-forming] OS=Saccharomyces	8	1	1	1	5.1	41.464	373	1.1445e-05	53141000	2657000	53141000
>sp|P47052|SDHX_YEAST Succinate dehydrogenase [ubiquinone] flavoprotein subunit 2, mitochondrial OS=Saccharomyces cerevisiae (strain ATCC 204508 / S288c) OX=559292 GN=YJL045W PE=3 SV=1;>tr|B3LQ67|B3LQ67_YEAS1 Succinate dehydrogenase [ubiquinone] flavoprotein subunit, mitochondrial OS=Saccharomyces cerevisiae (strain RM11-1a) OX=285006 GN=SCRG_03626 PE=3 SV=1;>tr|G2WGX3|G2WGX3_YEASK Succinate dehy…	>sp|P47052|SDHX_YEAST Succinate dehydrogenase [ubiquinone] flavoprotein subunit 2, mitochondrial OS=Saccharomyces cerevisiae (strain ATCC 204508 / S288c) OX=559292 GN=YJL045W PE=3 SV=1;>tr|B3LQ67|B3LQ67_YEAS1 Succinate dehydrogenase [ubiquinone] flavoprote	7	1	1	1	1.6	69.382	634	0.0014224	71905000	2568000	71905000
>tr|C7GW52|C7GW52_YEAS2 Actin-related protein 2 OS=Saccharomyces cerevisiae (strain JAY291) OX=574961 GN=ARP2 PE=3 SV=1;>sp|P32381|ARP2_YEAST Actin-related protein 2 OS=Saccharomyces cerevisiae (strain ATCC 204508 / S288c) OX=559292 GN=ARP2 PE=1 SV=1;>tr|A6ZXU2|A6ZXU2_YEAS7 Actin-related protein 2 OS=Saccharomyces cerevisiae (strain YJM789) OX=307796 GN=ARP2 PE=3 SV=1;>tr|B3LGT2|B3LGT2_YEAS1 Acti…	>tr|C7GW52|C7GW52_YEAS2 Actin-related protein 2 OS=Saccharomyces cerevisiae (strain JAY291) OX=574961 GN=ARP2 PE=3 SV=1;>sp|P32381|ARP2_YEAST Actin-related protein 2 OS=Saccharomyces cerevisiae (strain ATCC 204508 / S288c) OX=559292 GN=ARP2 PE=1 SV=1;>tr|A	7	1	1	1	3.1	44.144	392	0.0029325	46035000	2557500	46035000
>sp|P32836|GSP2_YEAST GTP-binding nuclear protein GSP2/CNR2 OS=Saccharomyces cerevisiae (strain ATCC 204508 / S288c) OX=559292 GN=GSP2 PE=1 SV=1;>tr|A6ZP30|A6ZP30_YEAS7 GTP-binding nuclear protein OS=Saccharomyces cerevisiae (strain YJM789) OX=307796 GN=GSP2 PE=3 SV=1;>tr|B3LJL5|B3LJL5_YEAS1 GTP-binding nuclear protein OS=Saccharomyces cerevisiae (strain RM11-1a) OX=285006 GN=SCRG_01577 PE=3 SV=1…	>sp|P32836|GSP2_YEAST GTP-binding nuclear protein GSP2/CNR2 OS=Saccharomyces cerevisiae (strain ATCC 204508 / S288c) OX=559292 GN=GSP2 PE=1 SV=1;>tr|A6ZP30|A6ZP30_YEAS7 GTP-binding nuclear protein OS=Saccharomyces cerevisiae (strain YJM789) OX=307796 GN=GS	8	1	1	1	6.4	24.99	220	0.00083479	27583000	2507600	27583000
>sp|P15303|SEC23_YEAST Protein transport protein SEC23 OS=Saccharomyces cerevisiae (strain ATCC 204508 / S288c) OX=559292 GN=SEC23 PE=1 SV=1;>tr|A6ZX55|A6ZX55_YEAS7 Protein transport protein SEC23 OS=Saccharomyces cerevisiae (strain YJM789) OX=307796 GN=SEC23 PE=3 SV=1;>tr|B3LKE0|B3LKE0_YEAS1 Protein transport protein SEC23 OS=Saccharomyces cerevisiae (strain RM11-1a) OX=285006 GN=SCRG_02654 PE=3…	>sp|P15303|SEC23_YEAST Protein transport protein SEC23 OS=Saccharomyces cerevisiae (strain ATCC 204508 / S288c) OX=559292 GN=SEC23 PE=1 SV=1;>tr|A6ZX55|A6ZX55_YEAS7 Protein transport protein SEC23 OS=Saccharomyces cerevisiae (strain YJM789) OX=307796 GN=SE	8	1	1	1	1.4	85.384	768	0.00023845	86077000	2459300	86077000
>tr|G2WJF1|G2WJF1_YEASK K7_Chs5p OS=Saccharomyces cerevisiae (strain Kyokai no. 7 / NBRC 101557) OX=721032 GN=K7_CHS5 PE=4 SV=1;>sp|Q12114|CHS5_YEAST Chitin biosynthesis protein CHS5 OS=Saccharomyces cerevisiae (strain ATCC 204508 / S288c) OX=559292 GN=CHS5 PE=1 SV=1;>tr|C8ZDU1|C8ZDU1_YEAS8 Chs5p OS=Saccharomyces cerevisiae (strain Lalvin EC1118 / Prise de mousse) OX=643680 GN=EC1118_1L7_1948g PE…	>tr|G2WJF1|G2WJF1_YEASK K7_Chs5p OS=Saccharomyces cerevisiae (strain Kyokai no. 7 / NBRC 101557) OX=721032 GN=K7_CHS5 PE=4 SV=1;>sp|Q12114|CHS5_YEAST Chitin biosynthesis protein CHS5 OS=Saccharomyces cerevisiae (strain ATCC 204508 / S288c) OX=559292 GN=CHS	6	2	2	2	5	72.925	664	7.9356e-19	66376000	2458400	117100000
>sp|P34231|YKS7_YEAST Uncharacterized protein YKL187C OS=Saccharomyces cerevisiae (strain ATCC 204508 / S288c) OX=559292 GN=YKL187C PE=1 SV=1;>tr|A6ZZD8|A6ZZD8_YEAS7 Conserved protein OS=Saccharomyces cerevisiae (strain YJM789) OX=307796 GN=SCY_3198 PE=4 SV=1;>tr|B3LQR8|B3LQR8_YEAS1 Uncharacterized protein OS=Saccharomyces cerevisiae (strain RM11-1a) OX=285006 GN=SCRG_03841 PE=4 SV=1;>tr|B5VLX5|B…	>sp|P34231|YKS7_YEAST Uncharacterized protein YKL187C OS=Saccharomyces cerevisiae (strain ATCC 204508 / S288c) OX=559292 GN=YKL187C PE=1 SV=1;>tr|A6ZZD8|A6ZZD8_YEAS7 Conserved protein OS=Saccharomyces cerevisiae (strain YJM789) OX=307796 GN=SCY_3198 PE=4 S	7	1	1	1	2.1	81.032	750	0.0022583	46480000	2446300	46480000
>sp|P38431|IF5_YEAST Eukaryotic translation initiation factor 5 OS=Saccharomyces cerevisiae (strain ATCC 204508 / S288c) OX=559292 GN=TIF5 PE=1 SV=1;>tr|A6ZWT3|A6ZWT3_YEAS7 Translation initiation factor eIF5 OS=Saccharomyces cerevisiae (strain YJM789) OX=307796 GN=TIF5 PE=4 SV=1;>tr|B3LLA1|B3LLA1_YEAS1 Eukaryotic translation initiation factor 5 OS=Saccharomyces cerevisiae (strain RM11-1a) OX=2850…	>sp|P38431|IF5_YEAST Eukaryotic translation initiation factor 5 OS=Saccharomyces cerevisiae (strain ATCC 204508 / S288c) OX=559292 GN=TIF5 PE=1 SV=1;>tr|A6ZWT3|A6ZWT3_YEAS7 Translation initiation factor eIF5 OS=Saccharomyces cerevisiae (strain YJM789) OX=3	7	2	2	2	8.9	45.261	405	2.5131e-09	66015000	2445000	66015000
>sp|P25381|RRT12_YEAST Subtilase-type proteinase RRT12 OS=Saccharomyces cerevisiae (strain ATCC 204508 / S288c) OX=559292 GN=RRT12 PE=1 SV=1;>tr|A6ZTM6|A6ZTM6_YEAS7 Conserved protein OS=Saccharomyces cerevisiae (strain YJM789) OX=307796 GN=SCY_0619 PE=3 SV=1;>tr|B3LUB0|B3LUB0_YEAS1 Peptidase_S8 domain-containing protein OS=Saccharomyces cerevisiae (strain RM11-1a) OX=285006 GN=SCRG_05442 PE=3 SV=…	>sp|P25381|RRT12_YEAST Subtilase-type proteinase RRT12 OS=Saccharomyces cerevisiae (strain ATCC 204508 / S288c) OX=559292 GN=RRT12 PE=1 SV=1;>tr|A6ZTM6|A6ZTM6_YEAS7 Conserved protein OS=Saccharomyces cerevisiae (strain YJM789) OX=307796 GN=SCY_0619 PE=3 SV	8	1	1	1	2.4	55.067	491	0.00011292	46434000	2443900	46434000
>sp|P38791|DHYS_YEAST Deoxyhypusine synthase OS=Saccharomyces cerevisiae (strain ATCC 204508 / S288c) OX=559292 GN=DYS1 PE=1 SV=1;>tr|B3LSI6|B3LSI6_YEAS1 Deoxyhypusine synthase OS=Saccharomyces cerevisiae (strain RM11-1a) OX=285006 GN=SCRG_04779 PE=4 SV=1;>tr|B5VJZ6|B5VJZ6_YEAS6 YHR068Wp-like protein OS=Saccharomyces cerevisiae (strain AWRI1631) OX=545124 GN=AWRI1631_81170 PE=4 SV=1;>tr|C7GWS9|C7…	>sp|P38791|DHYS_YEAST Deoxyhypusine synthase OS=Saccharomyces cerevisiae (strain ATCC 204508 / S288c) OX=559292 GN=DYS1 PE=1 SV=1;>tr|B3LSI6|B3LSI6_YEAS1 Deoxyhypusine synthase OS=Saccharomyces cerevisiae (strain RM11-1a) OX=285006 GN=SCRG_04779 PE=4 SV=1;	8	1	1	1	2.6	42.892	387	0.00019218	60157000	2406300	60157000
>sp|P27614|CBPS_YEAST Carboxypeptidase S OS=Saccharomyces cerevisiae (strain ATCC 204508 / S288c) OX=559292 GN=CPS1 PE=1 SV=2;>tr|A6ZQG1|A6ZQG1_YEAS7 Carboxypeptidase yscS OS=Saccharomyces cerevisiae (strain YJM789) OX=307796 GN=CPS1 PE=4 SV=1;>tr|B3LPV2|B3LPV2_YEAS1 Carboxypeptidase yscS OS=Saccharomyces cerevisiae (strain RM11-1a) OX=285006 GN=SCRG_03505 PE=4 SV=1;>tr|C7GRZ9|C7GRZ9_YEAS2 Cps1p …	>sp|P27614|CBPS_YEAST Carboxypeptidase S OS=Saccharomyces cerevisiae (strain ATCC 204508 / S288c) OX=559292 GN=CPS1 PE=1 SV=2;>tr|A6ZQG1|A6ZQG1_YEAS7 Carboxypeptidase yscS OS=Saccharomyces cerevisiae (strain YJM789) OX=307796 GN=CPS1 PE=4 SV=1;>tr|B3LPV2|B	7	1	1	1	2.1	64.596	576	0.00032522	60081000	2403300	60081000
>sp|P29704|FDFT_YEAST Squalene synthase OS=Saccharomyces cerevisiae (strain ATCC 204508 / S288c) OX=559292 GN=ERG9 PE=1 SV=2;>tr|A6ZT96|A6ZT96_YEAS7 Farnesyl-diphosphate farnesyl transferase OS=Saccharomyces cerevisiae (strain YJM789) OX=307796 GN=ERG9 PE=4 SV=1;>tr|B5VKB8|B5VKB8_YEAS6 YHR190Wp-like protein OS=Saccharomyces cerevisiae (strain AWRI1631) OX=545124 GN=AWRI1631_82420 PE=4 SV=1;>tr|C7…	>sp|P29704|FDFT_YEAST Squalene synthase OS=Saccharomyces cerevisiae (strain ATCC 204508 / S288c) OX=559292 GN=ERG9 PE=1 SV=2;>tr|A6ZT96|A6ZT96_YEAS7 Farnesyl-diphosphate farnesyl transferase OS=Saccharomyces cerevisiae (strain YJM789) OX=307796 GN=ERG9 PE=	9	2	2	2	5.9	51.719	444	3.4382e-19	49880000	2375200	83980000
>sp|P53312|SUCB_YEAST Succinate--CoA ligase [ADP-forming] subunit beta, mitochondrial OS=Saccharomyces cerevisiae (strain ATCC 204508 / S288c) OX=559292 GN=LSC2 PE=1 SV=1;>tr|A6ZUQ2|A6ZUQ2_YEAS7 Succinate--CoA ligase [ADP-forming] subunit beta, mitochondrial OS=Saccharomyces cerevisiae (strain YJM789) OX=307796 GN=LSC2 PE=3 SV=1;>tr|B3LHZ6|B3LHZ6_YEAS1 Succinate--CoA ligase [ADP-forming] subunit …	>sp|P53312|SUCB_YEAST Succinate--CoA ligase [ADP-forming] subunit beta, mitochondrial OS=Saccharomyces cerevisiae (strain ATCC 204508 / S288c) OX=559292 GN=LSC2 PE=1 SV=1;>tr|A6ZUQ2|A6ZUQ2_YEAS7 Succinate--CoA ligase [ADP-forming] subunit beta, mitochondri	8	2	2	2	6.6	46.9	427	1.8029e-07	66345000	2369500	66345000
>sp|Q03085|SRL4_YEAST Oxidoreductase-like protein SRL4 OS=Saccharomyces cerevisiae (strain ATCC 204508 / S288c) OX=559292 GN=SRL4 PE=2 SV=1;>tr|A6ZWL4|A6ZWL4_YEAS7 Conserved protein OS=Saccharomyces cerevisiae (strain YJM789) OX=307796 GN=SCY_5691 PE=4 SV=1;>tr|B3LL31|B3LL31_YEAS1 Uncharacterized protein OS=Saccharomyces cerevisiae (strain RM11-1a) OX=285006 GN=SCRG_02458 PE=4 SV=1;>tr|B5VTC7|B5V…	>sp|Q03085|SRL4_YEAST Oxidoreductase-like protein SRL4 OS=Saccharomyces cerevisiae (strain ATCC 204508 / S288c) OX=559292 GN=SRL4 PE=2 SV=1;>tr|A6ZWL4|A6ZWL4_YEAS7 Conserved protein OS=Saccharomyces cerevisiae (strain YJM789) OX=307796 GN=SCY_5691 PE=4 SV=	8	1	1	1	3.9	31.925	281	0.00042031	36613000	2288300	36613000
>sp|P40825|SYA_YEAST Alanine--tRNA ligase, mitochondrial OS=Saccharomyces cerevisiae (strain ATCC 204508 / S288c) OX=559292 GN=ALA1 PE=1 SV=3;>tr|A6ZPG5|A6ZPG5_YEAS7 Alanine--tRNA ligase OS=Saccharomyces cerevisiae (strain YJM789) OX=307796 GN=ALA1 PE=3 SV=1;>tr|B3LJZ4|B3LJZ4_YEAS1 Alanine--tRNA ligase OS=Saccharomyces cerevisiae (strain RM11-1a) OX=285006 GN=ALA1 PE=3 SV=1;>tr|B5VSL3|B5VSL3_YEAS…	>sp|P40825|SYA_YEAST Alanine--tRNA ligase, mitochondrial OS=Saccharomyces cerevisiae (strain ATCC 204508 / S288c) OX=559292 GN=ALA1 PE=1 SV=3;>tr|A6ZPG5|A6ZPG5_YEAS7 Alanine--tRNA ligase OS=Saccharomyces cerevisiae (strain YJM789) OX=307796 GN=ALA1 PE=3 SV	8	1	1	1	0.9	110.06	983	0.00031878	144020000	2286000	144020000
>sp|P15625|SYFA_YEAST Phenylalanine--tRNA ligase alpha subunit OS=Saccharomyces cerevisiae (strain ATCC 204508 / S288c) OX=559292 GN=FRS2 PE=1 SV=3;>tr|A7A217|A7A217_YEAS7 Mitochondrial phenylalanyl-tRNA synthetase alpha subunit OS=Saccharomyces cerevisiae (strain YJM789) OX=307796 GN=FRS2 PE=4 SV=1;>tr|B3LUI8|B3LUI8_YEAS1 Phenylalanine-tRNA ligase subunit OS=Saccharomyces cerevisiae (strain RM11…	>sp|P15625|SYFA_YEAST Phenylalanine--tRNA ligase alpha subunit OS=Saccharomyces cerevisiae (strain ATCC 204508 / S288c) OX=559292 GN=FRS2 PE=1 SV=3;>tr|A7A217|A7A217_YEAS7 Mitochondrial phenylalanyl-tRNA synthetase alpha subunit OS=Saccharomyces cerevisiae	8	2	2	2	3.8	57.511	503	6.3287e-06	65822000	2269700	48317000
>tr|C7GKX9|C7GKX9_YEAS2 Serine/threonine-protein phosphatase OS=Saccharomyces cerevisiae (strain JAY291) OX=574961 GN=GLC7 PE=3 SV=1;>sp|P32598|PP12_YEAST Serine/threonine-protein phosphatase PP1-2 OS=Saccharomyces cerevisiae (strain ATCC 204508 / S288c) OX=559292 GN=GLC7 PE=1 SV=1;>tr|A6ZR87|A6ZR87_YEAS7 Serine/threonine-protein phosphatase OS=Saccharomyces cerevisiae (strain YJM789) OX=307796 G…	>tr|C7GKX9|C7GKX9_YEAS2 Serine/threonine-protein phosphatase OS=Saccharomyces cerevisiae (strain JAY291) OX=574961 GN=GLC7 PE=3 SV=1;>sp|P32598|PP12_YEAST Serine/threonine-protein phosphatase PP1-2 OS=Saccharomyces cerevisiae (strain ATCC 204508 / S288c) O	7	2	2	2	5.1	36.006	313	5.4837e-15	35336000	2208500	0
>sp|P80428|ARP4_YEAST Actin-related protein 4 OS=Saccharomyces cerevisiae (strain ATCC 204508 / S288c) OX=559292 GN=ARP4 PE=1 SV=1;>tr|B3LQ31|B3LQ31_YEAS1 Uncharacterized protein OS=Saccharomyces cerevisiae (strain RM11-1a) OX=285006 GN=SCRG_03589 PE=3 SV=1;>tr|C7GR32|C7GR32_YEAS2 Arp4p OS=Saccharomyces cerevisiae (strain JAY291) OX=574961 GN=ARP4 PE=3 SV=1;>tr|C8ZB79|C8ZB79_YEAS8 Arp4p OS=Saccha…	>sp|P80428|ARP4_YEAST Actin-related protein 4 OS=Saccharomyces cerevisiae (strain ATCC 204508 / S288c) OX=559292 GN=ARP4 PE=1 SV=1;>tr|B3LQ31|B3LQ31_YEAS1 Uncharacterized protein OS=Saccharomyces cerevisiae (strain RM11-1a) OX=285006 GN=SCRG_03589 PE=3 SV=	7	1	1	1	2	54.831	489	0.0025545	54055000	2162200	54055000
>sp|P40024|ARB1_YEAST ABC transporter ATP-binding protein ARB1 OS=Saccharomyces cerevisiae (strain ATCC 204508 / S288c) OX=559292 GN=ARB1 PE=1 SV=1;>tr|A6ZQY5|A6ZQY5_YEAS7 Shuttling protein, ATP binding cassette protein OS=Saccharomyces cerevisiae (strain YJM789) OX=307796 GN=ARB1 PE=4 SV=1;>tr|B3LS48|B3LS48_YEAS1 Shuttling protein OS=Saccharomyces cerevisiae (strain RM11-1a) OX=285006 GN=SCRG_04…	>sp|P40024|ARB1_YEAST ABC transporter ATP-binding protein ARB1 OS=Saccharomyces cerevisiae (strain ATCC 204508 / S288c) OX=559292 GN=ARB1 PE=1 SV=1;>tr|A6ZQY5|A6ZQY5_YEAS7 Shuttling protein, ATP binding cassette protein OS=Saccharomyces cerevisiae (strain	7	1	1	1	2.3	68.376	610	9.5126e-05	56192000	2161200	56192000
>tr|B5VTU5|B5VTU5_YEAS6 YPR161Cp-like protein OS=Saccharomyces cerevisiae (strain AWRI1631) OX=545124 GN=AWRI1631_164090 PE=4 SV=1;>sp|P23293|BUR1_YEAST Serine/threonine-protein kinase BUR1 OS=Saccharomyces cerevisiae (strain ATCC 204508 / S288c) OX=559292 GN=SGV1 PE=1 SV=1;>tr|A6ZX37|A6ZX37_YEAS7 Serine/threonine protein kinase OS=Saccharomyces cerevisiae (strain YJM789) OX=307796 GN=SGV1 PE=4 S…	>tr|B5VTU5|B5VTU5_YEAS6 YPR161Cp-like protein OS=Saccharomyces cerevisiae (strain AWRI1631) OX=545124 GN=AWRI1631_164090 PE=4 SV=1;>sp|P23293|BUR1_YEAST Serine/threonine-protein kinase BUR1 OS=Saccharomyces cerevisiae (strain ATCC 204508 / S288c) OX=559292	7	1	1	1	1.6	80.468	709	0.022736	103440000	2155000	103440000
>sp|P14743|NMT_YEAST Glycylpeptide N-tetradecanoyltransferase OS=Saccharomyces cerevisiae (strain ATCC 204508 / S288c) OX=559292 GN=NMT1 PE=1 SV=1;>tr|A7A185|A7A185_YEAS7 Glycylpeptide N-tetradecanoyltransferase OS=Saccharomyces cerevisiae (strain YJM789) OX=307796 GN=NMT1 PE=3 SV=1;>tr|B5VNB5|B5VNB5_YEAS6 Glycylpeptide N-tetradecanoyltransferase OS=Saccharomyces cerevisiae (strain AWRI1631) OX=5…	>sp|P14743|NMT_YEAST Glycylpeptide N-tetradecanoyltransferase OS=Saccharomyces cerevisiae (strain ATCC 204508 / S288c) OX=559292 GN=NMT1 PE=1 SV=1;>tr|A7A185|A7A185_YEAS7 Glycylpeptide N-tetradecanoyltransferase OS=Saccharomyces cerevisiae (strain YJM789)	7	1	1	1	2.4	52.837	455	0.003832	49472000	2151000	49472000
>sp|P38088|SYG_YEAST Glycine--tRNA ligase 1, mitochondrial OS=Saccharomyces cerevisiae (strain ATCC 204508 / S288c) OX=559292 GN=GRS1 PE=1 SV=3;>tr|A6ZL66|A6ZL66_YEAS7 Glycyl-tRNA synthetase OS=Saccharomyces cerevisiae (strain YJM789) OX=307796 GN=GRS1 PE=4 SV=1;>tr|B3LN34|B3LN34_YEAS1 Glycine-tRNA ligase OS=Saccharomyces cerevisiae (strain RM11-1a) OX=285006 GN=SCRG_02846 PE=4 SV=1;>tr|B5VE81|B5…	>sp|P38088|SYG_YEAST Glycine--tRNA ligase 1, mitochondrial OS=Saccharomyces cerevisiae (strain ATCC 204508 / S288c) OX=559292 GN=GRS1 PE=1 SV=3;>tr|A6ZL66|A6ZL66_YEAS7 Glycyl-tRNA synthetase OS=Saccharomyces cerevisiae (strain YJM789) OX=307796 GN=GRS1 PE=	8	1	1	1	1.9	78.183	690	5.0936e-05	88978000	2118500	88978000
>sp|P07347|ARD1_YEAST N-terminal acetyltransferase A complex catalytic subunit ARD1 OS=Saccharomyces cerevisiae (strain ATCC 204508 / S288c) OX=559292 GN=ARD1 PE=1 SV=2;>tr|A6ZSR7|A6ZSR7_YEAS7 N alpha-acetyltransferase major subunit OS=Saccharomyces cerevisiae (strain YJM789) OX=307796 GN=ARD1 PE=4 SV=1;>tr|G2WF81|G2WF81_YEASK K7_Ard1p OS=Saccharomyces cerevisiae (strain Kyokai no. 7 / NBRC 10155…	>sp|P07347|ARD1_YEAST N-terminal acetyltransferase A complex catalytic subunit ARD1 OS=Saccharomyces cerevisiae (strain ATCC 204508 / S288c) OX=559292 GN=ARD1 PE=1 SV=2;>tr|A6ZSR7|A6ZSR7_YEAS7 N alpha-acetyltransferase major subunit OS=Saccharomyces cerevi	4	1	1	1	6.3	27.603	238	1.3714e-15	29430000	2102200	29430000
>tr|N1P9P7|N1P9P7_YEASC Shp1p OS=Saccharomyces cerevisiae (strain CEN.PK113-7D) OX=889517 GN=CENPK1137D_4865 PE=4 SV=1;>tr|G2W8V1|G2W8V1_YEASK K7_Shp1p OS=Saccharomyces cerevisiae (strain Kyokai no. 7 / NBRC 101557) OX=721032 GN=K7_SHP1 PE=4 SV=1;>tr|B5VDS7|B5VDS7_YEAS6 YBL058Wp-like protein OS=Saccharomyces cerevisiae (strain AWRI1631) OX=545124 GN=AWRI1631_20430 PE=4 SV=1;>sp|P34223|UBX1_YEAST …	>tr|N1P9P7|N1P9P7_YEASC Shp1p OS=Saccharomyces cerevisiae (strain CEN.PK113-7D) OX=889517 GN=CENPK1137D_4865 PE=4 SV=1;>tr|G2W8V1|G2W8V1_YEASK K7_Shp1p OS=Saccharomyces cerevisiae (strain Kyokai no. 7 / NBRC 101557) OX=721032 GN=K7_SHP1 PE=4 SV=1;>tr|B5VDS	8	2	2	2	7.5	47.05	424	6.3143e-16	48990000	2041300	32138000
>tr|G2WPZ5|G2WPZ5_YEASK K7_Gdb1p OS=Saccharomyces cerevisiae (strain Kyokai no. 7 / NBRC 101557) OX=721032 GN=K7_GDB1 PE=4 SV=1;>sp|Q06625|GDE_YEAST Glycogen debranching enzyme OS=Saccharomyces cerevisiae (strain ATCC 204508 / S288c) OX=559292 GN=GDB1 PE=1 SV=1;>tr|A6ZX58|A6ZX58_YEAS7 Conserved protein OS=Saccharomyces cerevisiae (strain YJM789) OX=307796 GN=GDB1 PE=4 SV=1;>tr|B3LKE3|B3LKE3_YEAS1…	>tr|G2WPZ5|G2WPZ5_YEASK K7_Gdb1p OS=Saccharomyces cerevisiae (strain Kyokai no. 7 / NBRC 101557) OX=721032 GN=K7_GDB1 PE=4 SV=1;>sp|Q06625|GDE_YEAST Glycogen debranching enzyme OS=Saccharomyces cerevisiae (strain ATCC 204508 / S288c) OX=559292 GN=GDB1 PE=1	8	2	2	2	1.6	174.84	1536	5.2803e-15	156320000	2030100	142570000
>sp|Q12008|PMG2_YEAST Phosphoglycerate mutase 2 OS=Saccharomyces cerevisiae (strain ATCC 204508 / S288c) OX=559292 GN=GPM2 PE=1 SV=1;>tr|A6ZXU8|A6ZXU8_YEAS7 Phosphoglycerate mutase OS=Saccharomyces cerevisiae (strain YJM789) OX=307796 GN=GPM2 PE=3 SV=1;>tr|B3LGS6|B3LGS6_YEAS1 Phosphoglycerate mutase OS=Saccharomyces cerevisiae (strain RM11-1a) OX=285006 GN=SCRG_00526 PE=3 SV=1;>tr|B5VFP3|B5VFP3_Y…	>sp|Q12008|PMG2_YEAST Phosphoglycerate mutase 2 OS=Saccharomyces cerevisiae (strain ATCC 204508 / S288c) OX=559292 GN=GPM2 PE=1 SV=1;>tr|A6ZXU8|A6ZXU8_YEAS7 Phosphoglycerate mutase OS=Saccharomyces cerevisiae (strain YJM789) OX=307796 GN=GPM2 PE=3 SV=1;>tr	7	1	1	1	4.2	36.073	311	0.0023626	36052000	2002900	36052000
>sp|P52286|SKP1_YEAST Suppressor of kinetochore protein 1 OS=Saccharomyces cerevisiae (strain ATCC 204508 / S288c) OX=559292 GN=SKP1 PE=1 SV=2;>tr|A6ZYT0|A6ZYT0_YEAS7 Suppressor of kinetochore protein mutant OS=Saccharomyces cerevisiae (strain YJM789) OX=307796 GN=SKP1 PE=3 SV=1;>tr|B3LFW9|B3LFW9_YEAS1 Suppressor of kinetochore protein 1 OS=Saccharomyces cerevisiae (strain RM11-1a) OX=285006 GN=S…	>sp|P52286|SKP1_YEAST Suppressor of kinetochore protein 1 OS=Saccharomyces cerevisiae (strain ATCC 204508 / S288c) OX=559292 GN=SKP1 PE=1 SV=2;>tr|A6ZYT0|A6ZYT0_YEAS7 Suppressor of kinetochore protein mutant OS=Saccharomyces cerevisiae (strain YJM789) OX=3	8	1	1	1	6.7	22.33	194	0.0011378	21220000	1929100	21220000
>sp|P38254|TTL_YEAST Probable tubulin--tyrosine ligase PBY1 OS=Saccharomyces cerevisiae (strain ATCC 204508 / S288c) OX=559292 GN=PBY1 PE=1 SV=2;>tr|A6ZL41|A6ZL41_YEAS7 p-body associated protein OS=Saccharomyces cerevisiae (strain YJM789) OX=307796 GN=SCY_0311 PE=4 SV=1;>tr|B3LN57|B3LN57_YEAS1 SurE domain-containing protein OS=Saccharomyces cerevisiae (strain RM11-1a) OX=285006 GN=SCRG_02870 PE=4…	>sp|P38254|TTL_YEAST Probable tubulin--tyrosine ligase PBY1 OS=Saccharomyces cerevisiae (strain ATCC 204508 / S288c) OX=559292 GN=PBY1 PE=1 SV=2;>tr|A6ZL41|A6ZL41_YEAS7 p-body associated protein OS=Saccharomyces cerevisiae (strain YJM789) OX=307796 GN=SCY_	8	2	2	2	2.8	86.352	753	2.6177e-07	72380000	1904700	72380000
>sp|Q03219|YM44_YEAST Uncharacterized protein YMR178W OS=Saccharomyces cerevisiae (strain ATCC 204508 / S288c) OX=559292 GN=YMR178W PE=1 SV=1;>tr|A6ZMN8|A6ZMN8_YEAS7 Conserved protein OS=Saccharomyces cerevisiae (strain YJM789) OX=307796 GN=SCY_4354 PE=4 SV=1;>tr|B3LM64|B3LM64_YEAS1 MoCF_biosynth domain-containing protein OS=Saccharomyces cerevisiae (strain RM11-1a) OX=285006 GN=SCRG_02070 PE=4 S…	>sp|Q03219|YM44_YEAST Uncharacterized protein YMR178W OS=Saccharomyces cerevisiae (strain ATCC 204508 / S288c) OX=559292 GN=YMR178W PE=1 SV=1;>tr|A6ZMN8|A6ZMN8_YEAS7 Conserved protein OS=Saccharomyces cerevisiae (strain YJM789) OX=307796 GN=SCY_4354 PE=4 S	8	1	1	1	6.2	31.144	274	1.0656e-10	28481000	1898800	28481000
>sp|P32565|RPN2_YEAST 26S proteasome regulatory subunit RPN2 OS=Saccharomyces cerevisiae (strain ATCC 204508 / S288c) OX=559292 GN=RPN2 PE=1 SV=4;>tr|A6ZVJ8|A6ZVJ8_YEAS7 26S proteasome regulatory subunit RPN2 OS=Saccharomyces cerevisiae (strain YJM789) OX=307796 GN=RPN2 PE=3 SV=1;>tr|B3LTS6|B3LTS6_YEAS1 26S proteasome regulatory subunit RPN2 OS=Saccharomyces cerevisiae (strain RM11-1a) OX=285006 …	>sp|P32565|RPN2_YEAST 26S proteasome regulatory subunit RPN2 OS=Saccharomyces cerevisiae (strain ATCC 204508 / S288c) OX=559292 GN=RPN2 PE=1 SV=4;>tr|A6ZVJ8|A6ZVJ8_YEAS7 26S proteasome regulatory subunit RPN2 OS=Saccharomyces cerevisiae (strain YJM789) OX=	8	1	1	1	1.2	104.23	945	3.5787e-06	102480000	1897700	102480000
>sp|P15624|SYFB_YEAST Phenylalanine--tRNA ligase beta subunit OS=Saccharomyces cerevisiae (strain ATCC 204508 / S288c) OX=559292 GN=FRS1 PE=1 SV=3;>tr|A7A0W6|A7A0W6_YEAS7 Mitochondrial phenylalanyl-tRNA synthetase beta subunit OS=Saccharomyces cerevisiae (strain YJM789) OX=307796 GN=FRS1 PE=4 SV=1;>tr|B3LT31|B3LT31_YEAS1 Phenylalanine-tRNA ligase subunit OS=Saccharomyces cerevisiae (strain RM11-1…	>sp|P15624|SYFB_YEAST Phenylalanine--tRNA ligase beta subunit OS=Saccharomyces cerevisiae (strain ATCC 204508 / S288c) OX=559292 GN=FRS1 PE=1 SV=3;>tr|A7A0W6|A7A0W6_YEAS7 Mitochondrial phenylalanyl-tRNA synthetase beta subunit OS=Saccharomyces cerevisiae (	8	1	1	1	1.3	67.364	595	3.742e-09	60412000	1887900	60412000
>sp|P47079|TCPQ_YEAST T-complex protein 1 subunit theta OS=Saccharomyces cerevisiae (strain ATCC 204508 / S288c) OX=559292 GN=CCT8 PE=1 SV=1;>tr|A6ZPW0|A6ZPW0_YEAS7 Chaperonin containing T-complex subunit eight component OS=Saccharomyces cerevisiae (strain YJM789) OX=307796 GN=CCT8 PE=3 SV=1;>tr|C7GV41|C7GV41_YEAS2 Cct8p OS=Saccharomyces cerevisiae (strain JAY291) OX=574961 GN=CCT8 PE=3 SV=1;>tr|…	>sp|P47079|TCPQ_YEAST T-complex protein 1 subunit theta OS=Saccharomyces cerevisiae (strain ATCC 204508 / S288c) OX=559292 GN=CCT8 PE=1 SV=1;>tr|A6ZPW0|A6ZPW0_YEAS7 Chaperonin containing T-complex subunit eight component OS=Saccharomyces cerevisiae (strain	6	1	1	1	2.3	61.662	568	0.0012055	60350000	1885900	60350000
>sp|P21147|ACO1_YEAST Acyl-CoA desaturase 1 OS=Saccharomyces cerevisiae (strain ATCC 204508 / S288c) OX=559292 GN=OLE1 PE=1 SV=2;>tr|A6ZUC1|A6ZUC1_YEAS7 Acyl-CoA desaturase OS=Saccharomyces cerevisiae (strain YJM789) OX=307796 GN=OLE1 PE=3 SV=1;>tr|B3LHC4|B3LHC4_YEAS1 Acyl-CoA desaturase OS=Saccharomyces cerevisiae (strain RM11-1a) OX=285006 GN=SCRG_01057 PE=3 SV=1;>tr|B5VIR8|B5VIR8_YEAS6 Acyl-Co…	>sp|P21147|ACO1_YEAST Acyl-CoA desaturase 1 OS=Saccharomyces cerevisiae (strain ATCC 204508 / S288c) OX=559292 GN=OLE1 PE=1 SV=2;>tr|A6ZUC1|A6ZUC1_YEAS7 Acyl-CoA desaturase OS=Saccharomyces cerevisiae (strain YJM789) OX=307796 GN=OLE1 PE=3 SV=1;>tr|B3LHC4|	8	1	1	1	3.1	58.402	510	1.9511e-40	37490000	1874500	37490000
>sp|P40523|YIF5_YEAST Uncharacterized protein YIL055C OS=Saccharomyces cerevisiae (strain ATCC 204508 / S288c) OX=559292 GN=YIL055C PE=1 SV=1;>tr|A6ZVL5|A6ZVL5_YEAS7 Conserved protein OS=Saccharomyces cerevisiae (strain YJM789) OX=307796 GN=SCY_2731 PE=4 SV=1;>tr|B3LTR1|B3LTR1_YEAS1 Uncharacterized protein OS=Saccharomyces cerevisiae (strain RM11-1a) OX=285006 GN=SCRG_05233 PE=4 SV=1;>tr|B5VKP4|B…	>sp|P40523|YIF5_YEAST Uncharacterized protein YIL055C OS=Saccharomyces cerevisiae (strain ATCC 204508 / S288c) OX=559292 GN=YIL055C PE=1 SV=1;>tr|A6ZVL5|A6ZVL5_YEAS7 Conserved protein OS=Saccharomyces cerevisiae (strain YJM789) OX=307796 GN=SCY_2731 PE=4 S	8	1	1	1	1.9	70.733	627	2.0547e-06	48115000	1850600	48115000
>sp|P32582|CBS_YEAST Cystathionine beta-synthase OS=Saccharomyces cerevisiae (strain ATCC 204508 / S288c) OX=559292 GN=CYS4 PE=1 SV=1;>tr|A6ZUG6|A6ZUG6_YEAS7 Cystathionine beta-synthase OS=Saccharomyces cerevisiae (strain YJM789) OX=307796 GN=CYS4 PE=3 SV=1;>tr|B3LI75|B3LI75_YEAS1 Cystathionine beta-synthase OS=Saccharomyces cerevisiae (strain RM11-1a) OX=285006 GN=SCRG_00865 PE=3 SV=1;>tr|B5VJ98…	>sp|P32582|CBS_YEAST Cystathionine beta-synthase OS=Saccharomyces cerevisiae (strain ATCC 204508 / S288c) OX=559292 GN=CYS4 PE=1 SV=1;>tr|A6ZUG6|A6ZUG6_YEAS7 Cystathionine beta-synthase OS=Saccharomyces cerevisiae (strain YJM789) OX=307796 GN=CYS4 PE=3 SV=	9	1	1	1	3	56.021	507	0.00021181	51796000	1849800	51796000
>sp|P23287|PP2B1_YEAST Serine/threonine-protein phosphatase 2B catalytic subunit A1 OS=Saccharomyces cerevisiae (strain ATCC 204508 / S288c) OX=559292 GN=CNA1 PE=1 SV=2;>tr|A7A1V3|A7A1V3_YEAS7 Serine/threonine-protein phosphatase OS=Saccharomyces cerevisiae (strain YJM789) OX=307796 GN=CNA1 PE=3 SV=1;>tr|B3RHU2|B3RHU2_YEAS1 Serine/threonine-protein phosphatase OS=Saccharomyces cerevisiae (strain …	>sp|P23287|PP2B1_YEAST Serine/threonine-protein phosphatase 2B catalytic subunit A1 OS=Saccharomyces cerevisiae (strain ATCC 204508 / S288c) OX=559292 GN=CNA1 PE=1 SV=2;>tr|A7A1V3|A7A1V3_YEAS7 Serine/threonine-protein phosphatase OS=Saccharomyces cerevisia	8	1	1	1	2	63.001	553	0.00032309	53003000	1766800	53003000
>tr|G2W9T2|G2W9T2_YEASK K7_Paf1p OS=Saccharomyces cerevisiae (strain Kyokai no. 7 / NBRC 101557) OX=721032 GN=K7_PAF1 PE=4 SV=1	>tr|G2W9T2|G2W9T2_YEASK K7_Paf1p OS=Saccharomyces cerevisiae (strain Kyokai no. 7 / NBRC 101557) OX=721032 GN=K7_PAF1 PE=4 SV=1	1	1	1	1	4.4	52.544	451	2.6102e-10	40521000	1761800	40521000
>sp|P25694|CDC48_YEAST Cell division control protein 48 OS=Saccharomyces cerevisiae (strain ATCC 204508 / S288c) OX=559292 GN=CDC48 PE=1 SV=3;>tr|A6ZXK3|A6ZXK3_YEAS7 Cell division cycle-related protein OS=Saccharomyces cerevisiae (strain YJM789) OX=307796 GN=CDC48 PE=3 SV=1;>tr|B3LH16|B3LH16_YEAS1 Cell division control protein 48 OS=Saccharomyces cerevisiae (strain RM11-1a) OX=285006 GN=SCRG_0062…	>sp|P25694|CDC48_YEAST Cell division control protein 48 OS=Saccharomyces cerevisiae (strain ATCC 204508 / S288c) OX=559292 GN=CDC48 PE=1 SV=3;>tr|A6ZXK3|A6ZXK3_YEAS7 Cell division cycle-related protein OS=Saccharomyces cerevisiae (strain YJM789) OX=307796	8	2	2	2	3.1	91.995	835	1.1547e-13	78981000	1755100	319770000
>sp|P38694|MSC7_YEAST Putative aldehyde dehydrogenase-like protein YHR039C OS=Saccharomyces cerevisiae (strain ATCC 204508 / S288c) OX=559292 GN=MSC7 PE=1 SV=1;>tr|A6ZSU5|A6ZSU5_YEAS7 Meiotic sister-chromatid recombination-related protein OS=Saccharomyces cerevisiae (strain YJM789) OX=307796 GN=MSC7 PE=3 SV=1;>tr|B3LSF9|B3LSF9_YEAS1 Aldedh domain-containing protein OS=Saccharomyces cerevisiae (st…	>sp|P38694|MSC7_YEAST Putative aldehyde dehydrogenase-like protein YHR039C OS=Saccharomyces cerevisiae (strain ATCC 204508 / S288c) OX=559292 GN=MSC7 PE=1 SV=1;>tr|A6ZSU5|A6ZSU5_YEAS7 Meiotic sister-chromatid recombination-related protein OS=Saccharomyces	7	1	1	1	1.4	71.32	644	0.022285	50758000	1750300	50758000
>tr|C7GMP9|C7GMP9_YEAS2 Vacuolar protein sorting-associated protein 29 OS=Saccharomyces cerevisiae (strain JAY291) OX=574961 GN=VPS29 PE=3 SV=1;>sp|P38759|VPS29_YEAST Vacuolar protein sorting-associated protein 29 OS=Saccharomyces cerevisiae (strain ATCC 204508 / S288c) OX=559292 GN=VPS29 PE=1 SV=1;>tr|A6ZSR6|A6ZSR6_YEAS7 Vacuolar protein sorting-associated protein 29 OS=Saccharomyces cerevisiae …	>tr|C7GMP9|C7GMP9_YEAS2 Vacuolar protein sorting-associated protein 29 OS=Saccharomyces cerevisiae (strain JAY291) OX=574961 GN=VPS29 PE=3 SV=1;>sp|P38759|VPS29_YEAST Vacuolar protein sorting-associated protein 29 OS=Saccharomyces cerevisiae (strain ATCC 2	8	1	1	1	5.3	31.084	283	0.0157	24381000	1741500	24381000
>tr|B3LGW2|B3LGW2_YEAS1 40 kDa farnesylated protein associated with peroxisomes OS=Saccharomyces cerevisiae (strain RM11-1a) OX=285006 GN=SCRG_00563 PE=4 SV=1;>tr|B5VFK2|B5VFK2_YEAS6 YDL065Cp-like protein OS=Saccharomyces cerevisiae (strain AWRI1631) OX=545124 GN=AWRI1631_41730 PE=4 SV=1;>sp|Q07418|PEX19_YEAST Peroxisomal membrane protein import receptor PEX19 OS=Saccharomyces cerevisiae (strain …	>tr|B3LGW2|B3LGW2_YEAS1 40 kDa farnesylated protein associated with peroxisomes OS=Saccharomyces cerevisiae (strain RM11-1a) OX=285006 GN=SCRG_00563 PE=4 SV=1;>tr|B5VFK2|B5VFK2_YEAS6 YDL065Cp-like protein OS=Saccharomyces cerevisiae (strain AWRI1631) OX=54	8	2	2	2	6.3	39.672	350	0.0011988	40040000	1740900	40040000
>sp|P38115|ARA1_YEAST D-arabinose dehydrogenase [NAD(P)+] heavy chain OS=Saccharomyces cerevisiae (strain ATCC 204508 / S288c) OX=559292 GN=ARA1 PE=1 SV=1;>tr|A6ZL91|A6ZL91_YEAS7 D-arabinose dehydrogenase OS=Saccharomyces cerevisiae (strain YJM789) OX=307796 GN=ARA1 PE=4 SV=1;>tr|B3LN10|B3LN10_YEAS1 D-arabinose dehydrogenase OS=Saccharomyces cerevisiae (strain RM11-1a) OX=285006 GN=SCRG_02821 PE=…	>sp|P38115|ARA1_YEAST D-arabinose dehydrogenase [NAD(P)+] heavy chain OS=Saccharomyces cerevisiae (strain ATCC 204508 / S288c) OX=559292 GN=ARA1 PE=1 SV=1;>tr|A6ZL91|A6ZL91_YEAS7 D-arabinose dehydrogenase OS=Saccharomyces cerevisiae (strain YJM789) OX=3077	7	1	1	1	3.5	38.883	344	4.2032e-08	36363000	1731600	36363000
>tr|A6ZTY6|A6ZTY6_YEAS7 Carboxypeptidase OS=Saccharomyces cerevisiae (strain YJM789) OX=307796 GN=SCY_1869 PE=3 SV=1	>tr|A6ZTY6|A6ZTY6_YEAS7 Carboxypeptidase OS=Saccharomyces cerevisiae (strain YJM789) OX=307796 GN=SCY_1869 PE=3 SV=1	1	2	2	2	5.7	67.9	601	0.0028789	53385000	1722100	53385000
>sp|P81449|ATPJ_YEAST ATP synthase subunit e, mitochondrial OS=Saccharomyces cerevisiae (strain ATCC 204508 / S288c) OX=559292 GN=TIM11 PE=1 SV=2;>tr|A6ZYS5|A6ZYS5_YEAS7 F1F0 ATP synthase subunit e OS=Saccharomyces cerevisiae (strain YJM789) OX=307796 GN=TIM11 PE=4 SV=1;>tr|B3LFX4|B3LFX4_YEAS1 ATP synthase e chain, mitochondrial OS=Saccharomyces cerevisiae (strain RM11-1a) OX=285006 GN=SCRG_00206…	>sp|P81449|ATPJ_YEAST ATP synthase subunit e, mitochondrial OS=Saccharomyces cerevisiae (strain ATCC 204508 / S288c) OX=559292 GN=TIM11 PE=1 SV=2;>tr|A6ZYS5|A6ZYS5_YEAS7 F1F0 ATP synthase subunit e OS=Saccharomyces cerevisiae (strain YJM789) OX=307796 GN=T	7	1	1	1	10.4	10.875	96	0.0098997	10145000	1690800	10145000
>sp|P33297|PRS6A_YEAST 26S proteasome regulatory subunit 6A OS=Saccharomyces cerevisiae (strain ATCC 204508 / S288c) OX=559292 GN=RPT5 PE=1 SV=3;>tr|A6ZNW5|A6ZNW5_YEAS7 Regulatory particle triple-a protein, or regulatory particle triphosphatase OS=Saccharomyces cerevisiae (strain YJM789) OX=307796 GN=RPT5 PE=3 SV=1;>tr|B3LJG0|B3LJG0_YEAS1 26S protease regulatory subunit 6A OS=Saccharomyces cerevi…	>sp|P33297|PRS6A_YEAST 26S proteasome regulatory subunit 6A OS=Saccharomyces cerevisiae (strain ATCC 204508 / S288c) OX=559292 GN=RPT5 PE=1 SV=3;>tr|A6ZNW5|A6ZNW5_YEAS7 Regulatory particle triple-a protein, or regulatory particle triphosphatase OS=Saccharo	8	1	1	1	2.5	48.255	434	0.0039449	42157000	1686300	42157000
>sp|P38009|PUR92_YEAST Bifunctional purine biosynthesis protein ADE17 OS=Saccharomyces cerevisiae (strain ATCC 204508 / S288c) OX=559292 GN=ADE17 PE=1 SV=2;>tr|A6ZMI0|A6ZMI0_YEAS7 5-aminoimidazole-4-carboxamide ribonucleotide (AICAR) transformylase/IMP cyclohydrolase OS=Saccharomyces cerevisiae (strain YJM789) OX=307796 GN=ADE17 PE=3 SV=1;>tr|B3LM11|B3LM11_YEAS1 Bifunctional purine biosynthesis p…	>sp|P38009|PUR92_YEAST Bifunctional purine biosynthesis protein ADE17 OS=Saccharomyces cerevisiae (strain ATCC 204508 / S288c) OX=559292 GN=ADE17 PE=1 SV=2;>tr|A6ZMI0|A6ZMI0_YEAS7 5-aminoimidazole-4-carboxamide ribonucleotide (AICAR) transformylase/IMP cyc	8	1	1	1	2.2	65.262	592	0.0096954	55370000	1677900	55370000
>sp|A6ZZH2|MCR1_YEAS7 NADH-cytochrome b5 reductase 2 OS=Saccharomyces cerevisiae (strain YJM789) OX=307796 GN=MCR1 PE=3 SV=1;>sp|P36060|MCR1_YEAST NADH-cytochrome b5 reductase 2 OS=Saccharomyces cerevisiae (strain ATCC 204508 / S288c) OX=559292 GN=MCR1 PE=1 SV=1;>tr|B3LQV1|B3LQV1_YEAS1 NADH-cytochrome b5 reductase OS=Saccharomyces cerevisiae (strain RM11-1a) OX=285006 GN=SCRG_03876 PE=3 SV=1;>tr|…	>sp|A6ZZH2|MCR1_YEAS7 NADH-cytochrome b5 reductase 2 OS=Saccharomyces cerevisiae (strain YJM789) OX=307796 GN=MCR1 PE=3 SV=1;>sp|P36060|MCR1_YEAST NADH-cytochrome b5 reductase 2 OS=Saccharomyces cerevisiae (strain ATCC 204508 / S288c) OX=559292 GN=MCR1 PE=	8	1	1	1	3.6	34.107	302	0.00088559	29916000	1662000	29916000
>sp|Q05506|SYRC_YEAST Arginine--tRNA ligase, cytoplasmic OS=Saccharomyces cerevisiae (strain ATCC 204508 / S288c) OX=559292 GN=YDR341C PE=1 SV=1;>tr|A6ZYU2|A6ZYU2_YEAS7 Arginyl-tRNA synthetase OS=Saccharomyces cerevisiae (strain YJM789) OX=307796 GN=SCY_1230 PE=3 SV=1;>tr|B3LFV7|B3LFV7_YEAS1 Arginyl-tRNA synthetase OS=Saccharomyces cerevisiae (strain RM11-1a) OX=285006 GN=SCRG_00189 PE=3 SV=1;>tr…	>sp|Q05506|SYRC_YEAST Arginine--tRNA ligase, cytoplasmic OS=Saccharomyces cerevisiae (strain ATCC 204508 / S288c) OX=559292 GN=YDR341C PE=1 SV=1;>tr|A6ZYU2|A6ZYU2_YEAS7 Arginyl-tRNA synthetase OS=Saccharomyces cerevisiae (strain YJM789) OX=307796 GN=SCY_12	7	1	1	1	1.6	69.524	607	0.0098997	69221000	1648100	69221000
>tr|C8Z923|C8Z923_YEAS8 EC1118_1G1_4478p OS=Saccharomyces cerevisiae (strain Lalvin EC1118 / Prise de mousse) OX=643680 GN=EC1118_1G1_4478g PE=4 SV=1;>sp|P53278|YG3A_YEAST Uncharacterized protein YGR130C OS=Saccharomyces cerevisiae (strain ATCC 204508 / S288c) OX=559292 GN=YGR130C PE=1 SV=1;>tr|A6ZUE4|A6ZUE4_YEAS7 Conserved protein OS=Saccharomyces cerevisiae (strain YJM789) OX=307796 GN=SCY_2027…	>tr|C8Z923|C8Z923_YEAS8 EC1118_1G1_4478p OS=Saccharomyces cerevisiae (strain Lalvin EC1118 / Prise de mousse) OX=643680 GN=EC1118_1G1_4478g PE=4 SV=1;>sp|P53278|YG3A_YEAST Uncharacterized protein YGR130C OS=Saccharomyces cerevisiae (strain ATCC 204508 / S2	8	2	2	2	3.5	92.855	818	2.3181e-07	66514000	1622300	40922000
>sp|P38217|IMB2_YEAST Importin subunit beta-2 OS=Saccharomyces cerevisiae (strain ATCC 204508 / S288c) OX=559292 GN=KAP104 PE=1 SV=1;>tr|A6ZKW3|A6ZKW3_YEAS7 Karyopherin beta 2 OS=Saccharomyces cerevisiae (strain YJM789) OX=307796 GN=KAP104 PE=4 SV=1;>tr|B3LNC4|B3LNC4_YEAS1 Karyopherin beta 2 OS=Saccharomyces cerevisiae (strain RM11-1a) OX=285006 GN=SCRG_02947 PE=4 SV=1;>tr|B5VDY6|B5VDY6_YEAS6 YBR…	>sp|P38217|IMB2_YEAST Importin subunit beta-2 OS=Saccharomyces cerevisiae (strain ATCC 204508 / S288c) OX=559292 GN=KAP104 PE=1 SV=1;>tr|A6ZKW3|A6ZKW3_YEAS7 Karyopherin beta 2 OS=Saccharomyces cerevisiae (strain YJM789) OX=307796 GN=KAP104 PE=4 SV=1;>tr|B3	8	1	1	1	1.1	103.68	918	0.0027414	60013000	1622000	60013000
>sp|P53199|ERG26_YEAST Sterol-4-alpha-carboxylate 3-dehydrogenase, decarboxylating OS=Saccharomyces cerevisiae (strain ATCC 204508 / S288c) OX=559292 GN=ERG26 PE=1 SV=1;>tr|A6ZUZ2|A6ZUZ2_YEAS7 RNA polymerase C-3 sterol dehydrogenase OS=Saccharomyces cerevisiae (strain YJM789) OX=307796 GN=ERG26 PE=4 SV=1;>tr|B3LIL6|B3LIL6_YEAS1 C-3 sterol dehydrogenase OS=Saccharomyces cerevisiae (strain RM11-1a)…	>sp|P53199|ERG26_YEAST Sterol-4-alpha-carboxylate 3-dehydrogenase, decarboxylating OS=Saccharomyces cerevisiae (strain ATCC 204508 / S288c) OX=559292 GN=ERG26 PE=1 SV=1;>tr|A6ZUZ2|A6ZUZ2_YEAS7 RNA polymerase C-3 sterol dehydrogenase OS=Saccharomyces cerevi	8	1	1	1	4.9	38.706	349	6.2671e-07	28971000	1609500	28971000
>sp|Q04471|YM04_YEAST Abasic site processing protein YMR114C OS=Saccharomyces cerevisiae (strain ATCC 204508 / S288c) OX=559292 GN=YMR114C PE=1 SV=1;>tr|A6ZMH1|A6ZMH1_YEAS7 Conserved protein OS=Saccharomyces cerevisiae (strain YJM789) OX=307796 GN=SCY_4283 PE=4 SV=1;>tr|N1P5K2|N1P5K2_YEASC Uncharacterized protein OS=Saccharomyces cerevisiae (strain CEN.PK113-7D) OX=889517 GN=CENPK1137D_145 PE=4 S…	>sp|Q04471|YM04_YEAST Abasic site processing protein YMR114C OS=Saccharomyces cerevisiae (strain ATCC 204508 / S288c) OX=559292 GN=YMR114C PE=1 SV=1;>tr|A6ZMH1|A6ZMH1_YEAS7 Conserved protein OS=Saccharomyces cerevisiae (strain YJM789) OX=307796 GN=SCY_4283	8	3	3	3	12.5	42.901	368	4.8693e-11	38438000	1601600	30660000
>sp|P25623|SYP1_YEAST Suppressor of yeast profilin deletion OS=Saccharomyces cerevisiae (strain ATCC 204508 / S288c) OX=559292 GN=SYP1 PE=1 SV=3;>tr|A6ZTL1|A6ZTL1_YEAS7 Suppressor of yeast profilin deletion OS=Saccharomyces cerevisiae (strain YJM789) OX=307796 GN=SYP1 PE=4 SV=1;>tr|B3LUA1|B3LUA1_YEAS1 MHD domain-containing protein OS=Saccharomyces cerevisiae (strain RM11-1a) OX=285006 GN=SCRG_054…	>sp|P25623|SYP1_YEAST Suppressor of yeast profilin deletion OS=Saccharomyces cerevisiae (strain ATCC 204508 / S288c) OX=559292 GN=SYP1 PE=1 SV=3;>tr|A6ZTL1|A6ZTL1_YEAS7 Suppressor of yeast profilin deletion OS=Saccharomyces cerevisiae (strain YJM789) OX=30	7	1	1	1	1.4	96.136	870	1.0576e-13	66590000	1585500	66590000
>sp|P39929|SNF7_YEAST Vacuolar-sorting protein SNF7 OS=Saccharomyces cerevisiae (strain ATCC 204508 / S288c) OX=559292 GN=SNF7 PE=1 SV=1;>tr|A7A0T1|A7A0T1_YEAS7 Endosomal sorting complex subunit OS=Saccharomyces cerevisiae (strain YJM789) OX=307796 GN=SNF7 PE=4 SV=1;>tr|B3LSZ8|B3LSZ8_YEAS1 Vacuolar sorting protein SNF7 OS=Saccharomyces cerevisiae (strain RM11-1a) OX=285006 GN=SCRG_05013 PE=4 SV=1…	>sp|P39929|SNF7_YEAST Vacuolar-sorting protein SNF7 OS=Saccharomyces cerevisiae (strain ATCC 204508 / S288c) OX=559292 GN=SNF7 PE=1 SV=1;>tr|A7A0T1|A7A0T1_YEAS7 Endosomal sorting complex subunit OS=Saccharomyces cerevisiae (strain YJM789) OX=307796 GN=SNF7	7	1	1	1	5.8	26.987	240	1.0805e-31	21298000	1521300	21298000
>sp|P26637|SYLC_YEAST Leucine--tRNA ligase, cytoplasmic OS=Saccharomyces cerevisiae (strain ATCC 204508 / S288c) OX=559292 GN=CDC60 PE=1 SV=1;>tr|A6ZW93|A6ZW93_YEAS7 Leucyl-tRNA synthetase OS=Saccharomyces cerevisiae (strain YJM789) OX=307796 GN=CDC60 PE=4 SV=1;>tr|B3LKR7|B3LKR7_YEAS1 Leucine-tRNA ligase OS=Saccharomyces cerevisiae (strain RM11-1a) OX=285006 GN=SCRG_02336 PE=4 SV=1;>tr|B5VT10|B5V…	>sp|P26637|SYLC_YEAST Leucine--tRNA ligase, cytoplasmic OS=Saccharomyces cerevisiae (strain ATCC 204508 / S288c) OX=559292 GN=CDC60 PE=1 SV=1;>tr|A6ZW93|A6ZW93_YEAS7 Leucyl-tRNA synthetase OS=Saccharomyces cerevisiae (strain YJM789) OX=307796 GN=CDC60 PE=4	8	2	2	2	1.8	124.14	1090	2.3512e-16	89345000	1514300	73999000
>sp|P03872|REP2_YEAST Partitioning protein REP2 OS=Saccharomyces cerevisiae (strain ATCC 204508 / S288c) OX=559292 GN=REP2 PE=1 SV=1;>tr|C7GUP6|C7GUP6_YEAS2 Rep2p OS=Saccharomyces cerevisiae (strain JAY291) OX=574961 GN=REP2 PE=4 SV=1	>sp|P03872|REP2_YEAST Partitioning protein REP2 OS=Saccharomyces cerevisiae (strain ATCC 204508 / S288c) OX=559292 GN=REP2 PE=1 SV=1;>tr|C7GUP6|C7GUP6_YEAS2 Rep2p OS=Saccharomyces cerevisiae (strain JAY291) OX=574961 GN=REP2 PE=4 SV=1	2	1	1	1	2.7	33.196	296	0.010465	22210000	1480700	22210000
>sp|P25040|TSR4_YEAST 20S rRNA accumulation protein 4 OS=Saccharomyces cerevisiae (strain ATCC 204508 / S288c) OX=559292 GN=TSR4 PE=1 SV=2;>tr|B3LJ34|B3LJ34_YEAS1 PDCD2_C domain-containing protein OS=Saccharomyces cerevisiae (strain RM11-1a) OX=285006 GN=SCRG_01379 PE=4 SV=1;>tr|B5VRM9|B5VRM9_YEAS6 YOL022Cp-like protein OS=Saccharomyces cerevisiae (strain AWRI1631) OX=545124 GN=AWRI1631_151370 PE…	>sp|P25040|TSR4_YEAST 20S rRNA accumulation protein 4 OS=Saccharomyces cerevisiae (strain ATCC 204508 / S288c) OX=559292 GN=TSR4 PE=1 SV=2;>tr|B3LJ34|B3LJ34_YEAS1 PDCD2_C domain-containing protein OS=Saccharomyces cerevisiae (strain RM11-1a) OX=285006 GN=S	7	1	1	1	4.2	45.993	408	2.2421e-15	30949000	1473800	30949000
>sp|P20459|IF2A_YEAST Eukaryotic translation initiation factor 2 subunit alpha OS=Saccharomyces cerevisiae (strain ATCC 204508 / S288c) OX=559292 GN=SUI2 PE=1 SV=1;>tr|A6ZPX4|A6ZPX4_YEAS7 Translation initiation factor eIF-2 alpha subunit OS=Saccharomyces cerevisiae (strain YJM789) OX=307796 GN=SUI2 PE=4 SV=1;>tr|B3LQA6|B3LQA6_YEAS1 Eukaryotic translation initiation factor 2 alpha subunit OS=Sacch…	>sp|P20459|IF2A_YEAST Eukaryotic translation initiation factor 2 subunit alpha OS=Saccharomyces cerevisiae (strain ATCC 204508 / S288c) OX=559292 GN=SUI2 PE=1 SV=1;>tr|A6ZPX4|A6ZPX4_YEAS7 Translation initiation factor eIF-2 alpha subunit OS=Saccharomyces c	8	1	1	1	3.6	34.717	304	0.00094441	30732000	1463400	30732000
>sp|P32843|YME2_YEAST Mitochondrial escape protein 2 OS=Saccharomyces cerevisiae (strain ATCC 204508 / S288c) OX=559292 GN=YME2 PE=1 SV=1;>tr|B3LMJ0|B3LMJ0_YEAS1 Protein RNA12 OS=Saccharomyces cerevisiae (strain RM11-1a) OX=285006 GN=SCRG_02199 PE=4 SV=1;>tr|C7GTJ7|C7GTJ7_YEAS2 Yme2p OS=Saccharomyces cerevisiae (strain JAY291) OX=574961 GN=YME2 PE=4 SV=1;>tr|C8ZFH0|C8ZFH0_YEAS8 Yme2p OS=Saccharom…	>sp|P32843|YME2_YEAST Mitochondrial escape protein 2 OS=Saccharomyces cerevisiae (strain ATCC 204508 / S288c) OX=559292 GN=YME2 PE=1 SV=1;>tr|B3LMJ0|B3LMJ0_YEAS1 Protein RNA12 OS=Saccharomyces cerevisiae (strain RM11-1a) OX=285006 GN=SCRG_02199 PE=4 SV=1;>	8	2	2	2	4.1	96.687	850	6.567e-13	72168000	1443400	51911000
>sp|A6ZPQ6|MPM1_YEAS7 Mitochondrial peculiar membrane protein 1 OS=Saccharomyces cerevisiae (strain YJM789) OX=307796 GN=MPM1 PE=3 SV=1;>sp|P40364|MPM1_YEAST Mitochondrial peculiar membrane protein 1 OS=Saccharomyces cerevisiae (strain ATCC 204508 / S288c) OX=559292 GN=MPM1 PE=1 SV=1;>tr|B3LQ44|B3LQ44_YEAS1 Uncharacterized protein OS=Saccharomyces cerevisiae (strain RM11-1a) OX=285006 GN=SCRG_036…	>sp|A6ZPQ6|MPM1_YEAS7 Mitochondrial peculiar membrane protein 1 OS=Saccharomyces cerevisiae (strain YJM789) OX=307796 GN=MPM1 PE=3 SV=1;>sp|P40364|MPM1_YEAST Mitochondrial peculiar membrane protein 1 OS=Saccharomyces cerevisiae (strain ATCC 204508 / S288c)	7	1	1	1	5.2	28.484	252	0.0006782	18383000	1414100	18383000
>sp|P03871|REP1_YEAST Partitioning protein REP1 OS=Saccharomyces cerevisiae (strain ATCC 204508 / S288c) OX=559292 GN=REP1 PE=1 SV=1	>sp|P03871|REP1_YEAST Partitioning protein REP1 OS=Saccharomyces cerevisiae (strain ATCC 204508 / S288c) OX=559292 GN=REP1 PE=1 SV=1	1	2	2	2	8.8	43.231	373	1.0632e-08	27944000	1397200	27944000
>tr|A6ZZT4|A6ZZT4_YEAS7 Malic enzyme OS=Saccharomyces cerevisiae (strain YJM789) OX=307796 GN=MAE1 PE=3 SV=1;>tr|B3LR54|B3LR54_YEAS1 Malic enzyme OS=Saccharomyces cerevisiae (strain RM11-1a) OX=285006 GN=SCRG_03988 PE=3 SV=1;>tr|B5VMC4|B5VMC4_YEAS6 Malic enzyme OS=Saccharomyces cerevisiae (strain AWRI1631) OX=545124 GN=AWRI1631_111950 PE=3 SV=1;>tr|C7GRI9|C7GRI9_YEAS2 Malic enzyme OS=Saccharomyce…	>tr|A6ZZT4|A6ZZT4_YEAS7 Malic enzyme OS=Saccharomyces cerevisiae (strain YJM789) OX=307796 GN=MAE1 PE=3 SV=1;>tr|B3LR54|B3LR54_YEAS1 Malic enzyme OS=Saccharomyces cerevisiae (strain RM11-1a) OX=285006 GN=SCRG_03988 PE=3 SV=1;>tr|B5VMC4|B5VMC4_YEAS6 Malic e	7	2	2	2	4.9	74.4	669	7.0989e-06	49900000	1348600	49900000
>sp|P07245|C1TC_YEAST C-1-tetrahydrofolate synthase, cytoplasmic OS=Saccharomyces cerevisiae (strain ATCC 204508 / S288c) OX=559292 GN=ADE3 PE=1 SV=1;>tr|A6ZUL4|A6ZUL4_YEAS7 RNA polymerase C1-tetrahydrofolate synthase OS=Saccharomyces cerevisiae (strain YJM789) OX=307796 GN=ADE3 PE=3 SV=1;>tr|N1P634|N1P634_YEASC Ade3p OS=Saccharomyces cerevisiae (strain CEN.PK113-7D) OX=889517 GN=CENPK1137D_3170 …	>sp|P07245|C1TC_YEAST C-1-tetrahydrofolate synthase, cytoplasmic OS=Saccharomyces cerevisiae (strain ATCC 204508 / S288c) OX=559292 GN=ADE3 PE=1 SV=1;>tr|A6ZUL4|A6ZUL4_YEAS7 RNA polymerase C1-tetrahydrofolate synthase OS=Saccharomyces cerevisiae (strain YJ	8	2	2	2	2.3	102.2	946	0.00035007	69727000	1340900	0
>sp|P39101|CAJ1_YEAST Protein CAJ1 OS=Saccharomyces cerevisiae (strain ATCC 204508 / S288c) OX=559292 GN=CAJ1 PE=1 SV=1;>tr|A6ZQZ8|A6ZQZ8_YEAS7 Conserved protein OS=Saccharomyces cerevisiae (strain YJM789) OX=307796 GN=CAJ1 PE=4 SV=1;>tr|B3LS61|B3LS61_YEAS1 Protein CAJ1 OS=Saccharomyces cerevisiae (strain RM11-1a) OX=285006 GN=SCRG_04519 PE=4 SV=1;>tr|B5VHI0|B5VHI0_YEAS6 YER048Cp-like protein OS=…	>sp|P39101|CAJ1_YEAST Protein CAJ1 OS=Saccharomyces cerevisiae (strain ATCC 204508 / S288c) OX=559292 GN=CAJ1 PE=1 SV=1;>tr|A6ZQZ8|A6ZQZ8_YEAS7 Conserved protein OS=Saccharomyces cerevisiae (strain YJM789) OX=307796 GN=CAJ1 PE=4 SV=1;>tr|B3LS61|B3LS61_YEAS	8	1	1	1	2.8	44.854	391	0.013012	29334000	1333400	29334000
>tr|C7GPR5|C7GPR5_YEAS2 Coatomer subunit beta' OS=Saccharomyces cerevisiae (strain JAY291) OX=574961 GN=SEC27 PE=3 SV=1;>sp|P41811|COPB2_YEAST Coatomer subunit beta' OS=Saccharomyces cerevisiae (strain ATCC 204508 / S288c) OX=559292 GN=SEC27 PE=1 SV=1;>tr|A6ZU46|A6ZU46_YEAS7 Coatomer subunit beta' OS=Saccharomyces cerevisiae (strain YJM789) OX=307796 GN=SEC27 PE=1 SV=1;>tr|B3LHJ5|B3LHJ5_YEAS1 Coa…	>tr|C7GPR5|C7GPR5_YEAS2 Coatomer subunit beta OS=Saccharomyces cerevisiae (strain JAY291) OX=574961 GN=SEC27 PE=3 SV=1;>sp|P41811|COPB2_YEAST Coatomer subunit beta OS=Saccharomyces cerevisiae (strain ATCC 204508 / S288c) OX=559292 GN=SEC27 PE=1 SV=1;>tr|	8	3	3	3	4.4	99.517	890	1.8926e-10	59914000	1331400	59914000
>sp|P38720|6PGD1_YEAST 6-phosphogluconate dehydrogenase, decarboxylating 1 OS=Saccharomyces cerevisiae (strain ATCC 204508 / S288c) OX=559292 GN=GND1 PE=1 SV=1;>tr|A6ZT89|A6ZT89_YEAS7 6-phosphogluconate dehydrogenase, decarboxylating OS=Saccharomyces cerevisiae (strain YJM789) OX=307796 GN=GND1 PE=3 SV=1;>tr|B5VKB1|B5VKB1_YEAS6 6-phosphogluconate dehydrogenase, decarboxylating OS=Saccharomyces ce…	>sp|P38720|6PGD1_YEAST 6-phosphogluconate dehydrogenase, decarboxylating 1 OS=Saccharomyces cerevisiae (strain ATCC 204508 / S288c) OX=559292 GN=GND1 PE=1 SV=1;>tr|A6ZT89|A6ZT89_YEAS7 6-phosphogluconate dehydrogenase, decarboxylating OS=Saccharomyces cerev	6	3	1	1	5.9	53.543	489	8.3721e-13	37183000	1328000	37183000
>tr|H9BH41|H9BH41_YEASX Sup35 OS=Saccharomyces cerevisiae OX=4932 GN=SUP35 PE=4 SV=1;>sp|P05453|ERF3_YEAST Eukaryotic peptide chain release factor GTP-binding subunit OS=Saccharomyces cerevisiae (strain ATCC 204508 / S288c) OX=559292 GN=SUP35 PE=1 SV=1;>tr|A0A023T3A9|A0A023T3A9_YEASX Sup35p OS=Saccharomyces cerevisiae OX=4932 GN=SUP35 PE=4 SV=1;>tr|A0A023T3C1|A0A023T3C1_YEASX Sup35p OS=Saccharomy…	>tr|H9BH41|H9BH41_YEASX Sup35 OS=Saccharomyces cerevisiae OX=4932 GN=SUP35 PE=4 SV=1;>sp|P05453|ERF3_YEAST Eukaryotic peptide chain release factor GTP-binding subunit OS=Saccharomyces cerevisiae (strain ATCC 204508 / S288c) OX=559292 GN=SUP35 PE=1 SV=1;>tr	55	2	2	2	2.5	76.661	685	0.0001244	39410000	1313700	16319000
>sp|A6ZZY2|YKR18_YEAS7 IML2-like protein SCY_3392 OS=Saccharomyces cerevisiae (strain YJM789) OX=307796 GN=SCY_3392 PE=3 SV=1;>sp|P36114|YKR18_YEAST IML2-like protein YKR018C OS=Saccharomyces cerevisiae (strain ATCC 204508 / S288c) OX=559292 GN=YKR018C PE=1 SV=1;>tr|B3LRA2|B3LRA2_YEAS1 Uncharacterized protein OS=Saccharomyces cerevisiae (strain RM11-1a) OX=285006 GN=SCRG_04037 PE=4 SV=1;>tr|C7GNP…	>sp|A6ZZY2|YKR18_YEAS7 IML2-like protein SCY_3392 OS=Saccharomyces cerevisiae (strain YJM789) OX=307796 GN=SCY_3392 PE=3 SV=1;>sp|P36114|YKR18_YEAST IML2-like protein YKR018C OS=Saccharomyces cerevisiae (strain ATCC 204508 / S288c) OX=559292 GN=YKR018C PE=	7	1	1	1	1.5	81.768	725	0.0043805	40515000	1306900	40515000
>tr|G2WLT7|G2WLT7_YEASK K7_Psd1ap (Fragment) OS=Saccharomyces cerevisiae (strain Kyokai no. 7 / NBRC 101557) OX=721032 GN=K7_PSD1a PE=4 SV=1	>tr|G2WLT7|G2WLT7_YEASK K7_Psd1ap (Fragment) OS=Saccharomyces cerevisiae (strain Kyokai no. 7 / NBRC 101557) OX=721032 GN=K7_PSD1a PE=4 SV=1	1	1	1	1	3.6	40.627	357	2.9222e-10	21809000	1282900	21809000
>sp|P22515|UBA1_YEAST Ubiquitin-activating enzyme E1 1 OS=Saccharomyces cerevisiae (strain ATCC 204508 / S288c) OX=559292 GN=UBA1 PE=1 SV=2;>tr|G2WHI4|G2WHI4_YEASK K7_Uba1p OS=Saccharomyces cerevisiae (strain Kyokai no. 7 / NBRC 101557) OX=721032 GN=K7_UBA1 PE=3 SV=1;>tr|N1P0K4|N1P0K4_YEASC Uba1p OS=Saccharomyces cerevisiae (strain CEN.PK113-7D) OX=889517 GN=CENPK1137D_936 PE=3 SV=1;>tr|A7A079|A7…	>sp|P22515|UBA1_YEAST Ubiquitin-activating enzyme E1 1 OS=Saccharomyces cerevisiae (strain ATCC 204508 / S288c) OX=559292 GN=UBA1 PE=1 SV=2;>tr|G2WHI4|G2WHI4_YEASK K7_Uba1p OS=Saccharomyces cerevisiae (strain Kyokai no. 7 / NBRC 101557) OX=721032 GN=K7_UBA	8	2	2	2	2.5	114.26	1024	6.3244e-13	70490000	1281600	70490000
>tr|G2WGZ4|G2WGZ4_YEASK K7_Bbc1p OS=Saccharomyces cerevisiae (strain Kyokai no. 7 / NBRC 101557) OX=721032 GN=K7_BBC1 PE=4 SV=1;>tr|D3UF63|D3UF63_YEAS8 Bbc1p OS=Saccharomyces cerevisiae (strain Lalvin EC1118 / Prise de mousse) OX=643680 GN=EC1118_1J11_2377g PE=4 SV=1;>tr|A6ZPV2|A6ZPV2_YEAS7 Conserved protein OS=Saccharomyces cerevisiae (strain YJM789) OX=307796 GN=BBC1 PE=4 SV=1;>sp|P47068|BBC1_Y…	>tr|G2WGZ4|G2WGZ4_YEASK K7_Bbc1p OS=Saccharomyces cerevisiae (strain Kyokai no. 7 / NBRC 101557) OX=721032 GN=K7_BBC1 PE=4 SV=1;>tr|D3UF63|D3UF63_YEAS8 Bbc1p OS=Saccharomyces cerevisiae (strain Lalvin EC1118 / Prise de mousse) OX=643680 GN=EC1118_1J11_2377	6	6	6	6	6.4	131.84	1198	4.1214e-27	76550000	1275800	76550000
>sp|Q12229|UBX3_YEAST UBX domain-containing protein 3 OS=Saccharomyces cerevisiae (strain ATCC 204508 / S288c) OX=559292 GN=UBX3 PE=1 SV=1;>tr|A6ZXN6|A6ZXN6_YEAS7 Ubiquitin regulatory X OS=Saccharomyces cerevisiae (strain YJM789) OX=307796 GN=UBX3 PE=4 SV=1;>tr|B3LGY6|B3LGY6_YEAS1 UBX domain-containing protein 3 OS=Saccharomyces cerevisiae (strain RM11-1a) OX=285006 GN=SCRG_00588 PE=4 SV=1;>tr|B5…	>sp|Q12229|UBX3_YEAST UBX domain-containing protein 3 OS=Saccharomyces cerevisiae (strain ATCC 204508 / S288c) OX=559292 GN=UBX3 PE=1 SV=1;>tr|A6ZXN6|A6ZXN6_YEAS7 Ubiquitin regulatory X OS=Saccharomyces cerevisiae (strain YJM789) OX=307796 GN=UBX3 PE=4 SV=	8	1	1	1	3.3	52.943	455	6.302e-11	24123000	1269600	24123000
>sp|P46672|ARC1_YEAST tRNA-aminoacylation cofactor ARC1 OS=Saccharomyces cerevisiae (strain ATCC 204508 / S288c) OX=559292 GN=ARC1 PE=1 SV=2;>tr|A6ZU76|A6ZU76_YEAS7 Acyl-RNA-complex subunit OS=Saccharomyces cerevisiae (strain YJM789) OX=307796 GN=ARC1 PE=4 SV=1;>tr|B3LHG9|B3LHG9_YEAS1 GU4 nucleic-binding protein 1 OS=Saccharomyces cerevisiae (strain RM11-1a) OX=285006 GN=SCRG_01102 PE=4 SV=1;>tr|…	>sp|P46672|ARC1_YEAST tRNA-aminoacylation cofactor ARC1 OS=Saccharomyces cerevisiae (strain ATCC 204508 / S288c) OX=559292 GN=ARC1 PE=1 SV=2;>tr|A6ZU76|A6ZU76_YEAS7 Acyl-RNA-complex subunit OS=Saccharomyces cerevisiae (strain YJM789) OX=307796 GN=ARC1 PE=4	8	1	1	1	4.3	42.083	376	0.014347	30447000	1268600	30447000
>sp|P40017|YAT2_YEAST Carnitine O-acetyltransferase YAT2 OS=Saccharomyces cerevisiae (strain ATCC 204508 / S288c) OX=559292 GN=YAT2 PE=1 SV=1;>tr|A6ZQX3|A6ZQX3_YEAS7 Carnitine acetyltransferase OS=Saccharomyces cerevisiae (strain YJM789) OX=307796 GN=YAT2 PE=4 SV=1;>tr|B3LS37|B3LS37_YEAS1 Carn_acyltransf domain-containing protein OS=Saccharomyces cerevisiae (strain RM11-1a) OX=285006 GN=SCRG_0449…	>sp|P40017|YAT2_YEAST Carnitine O-acetyltransferase YAT2 OS=Saccharomyces cerevisiae (strain ATCC 204508 / S288c) OX=559292 GN=YAT2 PE=1 SV=1;>tr|A6ZQX3|A6ZQX3_YEAS7 Carnitine acetyltransferase OS=Saccharomyces cerevisiae (strain YJM789) OX=307796 GN=YAT2	8	3	3	3	2.8	103.33	923	1.342e-07	60195000	1254100	0
>sp|P27616|PUR7_YEAST Phosphoribosylaminoimidazole-succinocarboxamide synthase OS=Saccharomyces cerevisiae (strain ATCC 204508 / S288c) OX=559292 GN=ADE1 PE=1 SV=2;>tr|A7A0H3|A7A0H3_YEAS7 SAICAR synthase OS=Saccharomyces cerevisiae (strain YJM789) OX=307796 GN=ADE1 PE=3 SV=1;>tr|B3LUT3|B3LUT3_YEAS1 Phosphoribosyl amino imidazolesuccinocarbozamide synthetase OS=Saccharomyces cerevisiae (strain RM1…	>sp|P27616|PUR7_YEAST Phosphoribosylaminoimidazole-succinocarboxamide synthase OS=Saccharomyces cerevisiae (strain ATCC 204508 / S288c) OX=559292 GN=ADE1 PE=1 SV=2;>tr|A7A0H3|A7A0H3_YEAS7 SAICAR synthase OS=Saccharomyces cerevisiae (strain YJM789) OX=30779	8	1	1	1	3.3	34.603	306	0.0015993	27348000	1243100	27348000
>sp|P12904|AAKG_YEAST 5'-AMP-activated protein kinase subunit gamma OS=Saccharomyces cerevisiae (strain ATCC 204508 / S288c) OX=559292 GN=SNF4 PE=1 SV=1;>tr|A6ZU66|A6ZU66_YEAS7 Protein kinase activator OS=Saccharomyces cerevisiae (strain YJM789) OX=307796 GN=SNF4 PE=4 SV=1;>tr|B3LHH7|B3LHH7_YEAS1 Nuclear protein SNF4 OS=Saccharomyces cerevisiae (strain RM11-1a) OX=285006 GN=SCRG_01111 PE=4 SV=1;>…	>sp|P12904|AAKG_YEAST 5-AMP-activated protein kinase subunit gamma OS=Saccharomyces cerevisiae (strain ATCC 204508 / S288c) OX=559292 GN=SNF4 PE=1 SV=1;>tr|A6ZU66|A6ZU66_YEAS7 Protein kinase activator OS=Saccharomyces cerevisiae (strain YJM789) OX=307796	9	1	1	1	3.7	36.401	322	5.8619e-06	26093000	1242500	26093000
>sp|P04840|VDAC1_YEAST Mitochondrial outer membrane protein porin 1 OS=Saccharomyces cerevisiae (strain ATCC 204508 / S288c) OX=559292 GN=POR1 PE=1 SV=4;>tr|A6ZS23|A6ZS23_YEAS7 Porin OS=Saccharomyces cerevisiae (strain YJM789) OX=307796 GN=POR1 PE=4 SV=1;>tr|B3LNR6|B3LNR6_YEAS1 Porin OS=Saccharomyces cerevisiae (strain RM11-1a) OX=285006 GN=SCRG_03192 PE=4 SV=1;>tr|C7GLU6|C7GLU6_YEAS2 Por1p OS=Sa…	>sp|P04840|VDAC1_YEAST Mitochondrial outer membrane protein porin 1 OS=Saccharomyces cerevisiae (strain ATCC 204508 / S288c) OX=559292 GN=POR1 PE=1 SV=4;>tr|A6ZS23|A6ZS23_YEAS7 Porin OS=Saccharomyces cerevisiae (strain YJM789) OX=307796 GN=POR1 PE=4 SV=1;>	8	4	4	4	16.6	30.428	283	7.1735e-25	19670000	1229400	19670000
>sp|P14306|CPYI_YEAST Carboxypeptidase Y inhibitor OS=Saccharomyces cerevisiae (strain ATCC 204508 / S288c) OX=559292 GN=TFS1 PE=1 SV=2;>tr|A7A169|A7A169_YEAS7 Supressor of a cdc25 mutation OS=Saccharomyces cerevisiae (strain YJM789) OX=307796 GN=TFS1 PE=4 SV=1;>tr|B3RH70|B3RH70_YEAS1 Carboxypeptidase Y inhibitor OS=Saccharomyces cerevisiae (strain RM11-1a) OX=285006 GN=SCRG_04138 PE=4 SV=1;>tr|C…	>sp|P14306|CPYI_YEAST Carboxypeptidase Y inhibitor OS=Saccharomyces cerevisiae (strain ATCC 204508 / S288c) OX=559292 GN=TFS1 PE=1 SV=2;>tr|A7A169|A7A169_YEAS7 Supressor of a cdc25 mutation OS=Saccharomyces cerevisiae (strain YJM789) OX=307796 GN=TFS1 PE=4	8	1	1	1	7.3	24.357	219	0.0017432	11044000	1227100	11044000
>sp|Q03558|OYE2_YEAST NADPH dehydrogenase 2 OS=Saccharomyces cerevisiae (strain ATCC 204508 / S288c) OX=559292 GN=OYE2 PE=1 SV=3;>tr|A6ZT86|A6ZT86_YEAS7 NAPDH dehydrogenase (Old yellow enzyme), isoform 2 OS=Saccharomyces cerevisiae (strain YJM789) OX=307796 GN=OYE2 PE=4 SV=1;>tr|B3LSU1|B3LSU1_YEAS1 NAPDH dehydrogenase OS=Saccharomyces cerevisiae (strain RM11-1a) OX=285006 GN=SCRG_04891 PE=4 SV=1;…	>sp|Q03558|OYE2_YEAST NADPH dehydrogenase 2 OS=Saccharomyces cerevisiae (strain ATCC 204508 / S288c) OX=559292 GN=OYE2 PE=1 SV=3;>tr|A6ZT86|A6ZT86_YEAS7 NAPDH dehydrogenase (Old yellow enzyme), isoform 2 OS=Saccharomyces cerevisiae (strain YJM789) OX=30779	9	1	1	1	2.8	45.01	400	0.00028197	22053000	1225100	22053000
>sp|P04046|PUR1_YEAST Amidophosphoribosyltransferase OS=Saccharomyces cerevisiae (strain ATCC 204508 / S288c) OX=559292 GN=ADE4 PE=1 SV=2;>tr|A6ZN16|A6ZN16_YEAS7 Amidophosphoribosyltransferase OS=Saccharomyces cerevisiae (strain YJM789) OX=307796 GN=ADE4 PE=3 SV=1;>tr|B3LMI8|B3LMI8_YEAS1 Amidophosphoribosyltransferase OS=Saccharomyces cerevisiae (strain RM11-1a) OX=285006 GN=SCRG_02197 PE=3 SV=1;…	>sp|P04046|PUR1_YEAST Amidophosphoribosyltransferase OS=Saccharomyces cerevisiae (strain ATCC 204508 / S288c) OX=559292 GN=ADE4 PE=1 SV=2;>tr|A6ZN16|A6ZN16_YEAS7 Amidophosphoribosyltransferase OS=Saccharomyces cerevisiae (strain YJM789) OX=307796 GN=ADE4 P	7	1	1	1	2.4	56.719	510	2.6642e-05	36556000	1218500	36556000
>sp|P32793|YSC84_YEAST Protein YSC84 OS=Saccharomyces cerevisiae (strain ATCC 204508 / S288c) OX=559292 GN=YSC84 PE=1 SV=2;>tr|A6ZSS0|A6ZSS0_YEAS7 Conserved protein OS=Saccharomyces cerevisiae (strain YJM789) OX=307796 GN=YSC84 PE=4 SV=1;>tr|B3LSD7|B3LSD7_YEAS1 SH3 domain-containing protein OS=Saccharomyces cerevisiae (strain RM11-1a) OX=285006 GN=SCRG_04722 PE=4 SV=1;>tr|C8ZA83|C8ZA83_YEAS8 Ysc8…	>sp|P32793|YSC84_YEAST Protein YSC84 OS=Saccharomyces cerevisiae (strain ATCC 204508 / S288c) OX=559292 GN=YSC84 PE=1 SV=2;>tr|A6ZSS0|A6ZSS0_YEAS7 Conserved protein OS=Saccharomyces cerevisiae (strain YJM789) OX=307796 GN=YSC84 PE=4 SV=1;>tr|B3LSD7|B3LSD7_	7	1	1	1	2.6	50.901	468	0.019756	21925000	1218000	21925000
>sp|P53292|RT35_YEAST 37S ribosomal protein S35, mitochondrial OS=Saccharomyces cerevisiae (strain ATCC 204508 / S288c) OX=559292 GN=MRPS35 PE=1 SV=1;>tr|A6ZUH5|A6ZUH5_YEAS7 Mitochondrial ribosomal protein OS=Saccharomyces cerevisiae (strain YJM789) OX=307796 GN=MRPS35 PE=4 SV=1;>tr|B3LI66|B3LI66_YEAS1 Uncharacterized protein OS=Saccharomyces cerevisiae (strain RM11-1a) OX=285006 GN=SCRG_00856 PE…	>sp|P53292|RT35_YEAST 37S ribosomal protein S35, mitochondrial OS=Saccharomyces cerevisiae (strain ATCC 204508 / S288c) OX=559292 GN=MRPS35 PE=1 SV=1;>tr|A6ZUH5|A6ZUH5_YEAS7 Mitochondrial ribosomal protein OS=Saccharomyces cerevisiae (strain YJM789) OX=307	8	1	1	1	3.8	39.575	345	0.022008	21879000	1215500	21879000
>sp|Q05777|YL194_YEAST Cell wall protein YLR194C OS=Saccharomyces cerevisiae (strain ATCC 204508 / S288c) OX=559292 GN=YLR194C PE=1 SV=1;>tr|A7A184|A7A184_YEAS7 Conserved protein OS=Saccharomyces cerevisiae (strain YJM789) OX=307796 GN=SCY_3762 PE=4 SV=1;>tr|B3RH85|B3RH85_YEAS1 Uncharacterized protein OS=Saccharomyces cerevisiae (strain RM11-1a) OX=285006 GN=SCRG_04153 PE=4 SV=1;>tr|C7GIY1|C7GIY1…	>sp|Q05777|YL194_YEAST Cell wall protein YLR194C OS=Saccharomyces cerevisiae (strain ATCC 204508 / S288c) OX=559292 GN=YLR194C PE=1 SV=1;>tr|A7A184|A7A184_YEAS7 Conserved protein OS=Saccharomyces cerevisiae (strain YJM789) OX=307796 GN=SCY_3762 PE=4 SV=1;>	6	1	1	1	6.3	25.762	254	0.008382	8377400	1196800	8377400
>tr|A6ZZR6|A6ZZR6_YEAS7 Conserved protein OS=Saccharomyces cerevisiae (strain YJM789) OX=307796 GN=SCY_3326 PE=4 SV=1;>tr|G2WHY2|G2WHY2_YEASK K7_Ykl050cp OS=Saccharomyces cerevisiae (strain Kyokai no. 7 / NBRC 101557) OX=721032 GN=K7_YKL050C PE=4 SV=1;>sp|P35736|YKF0_YEAST Uncharacterized protein YKL050C OS=Saccharomyces cerevisiae (strain ATCC 204508 / S288c) OX=559292 GN=YKL050C PE=2 SV=1;>tr|B…	>tr|A6ZZR6|A6ZZR6_YEAS7 Conserved protein OS=Saccharomyces cerevisiae (strain YJM789) OX=307796 GN=SCY_3326 PE=4 SV=1;>tr|G2WHY2|G2WHY2_YEASK K7_Ykl050cp OS=Saccharomyces cerevisiae (strain Kyokai no. 7 / NBRC 101557) OX=721032 GN=K7_YKL050C PE=4 SV=1;>sp|	7	2	2	2	2.4	103.52	922	6.245e-05	61864000	1189700	61864000
>sp|Q02199|NUP49_YEAST Nucleoporin NUP49/NSP49 OS=Saccharomyces cerevisiae (strain ATCC 204508 / S288c) OX=559292 GN=NUP49 PE=1 SV=1;>tr|A6ZU14|A6ZU14_YEAS7 Nuclear pore complex subunit OS=Saccharomyces cerevisiae (strain YJM789) OX=307796 GN=NUP49 PE=4 SV=1;>tr|B3LHM4|B3LHM4_YEAS1 Nucleoporin NUP49/NSP49 OS=Saccharomyces cerevisiae (strain RM11-1a) OX=285006 GN=SCRG_01163 PE=4 SV=1;>tr|C7GPN5|C7…	>sp|Q02199|NUP49_YEAST Nucleoporin NUP49/NSP49 OS=Saccharomyces cerevisiae (strain ATCC 204508 / S288c) OX=559292 GN=NUP49 PE=1 SV=1;>tr|A6ZU14|A6ZU14_YEAS7 Nuclear pore complex subunit OS=Saccharomyces cerevisiae (strain YJM789) OX=307796 GN=NUP49 PE=4 SV	8	1	1	1	3.2	49.142	472	2.0779e-05	16471000	1176500	16471000
>sp|Q12068|GRE2_YEAST NADPH-dependent methylglyoxal reductase GRE2 OS=Saccharomyces cerevisiae (strain ATCC 204508 / S288c) OX=559292 GN=GRE2 PE=1 SV=1;>tr|A6ZN62|A6ZN62_YEAS7 Conserved protein OS=Saccharomyces cerevisiae (strain YJM789) OX=307796 GN=GRE2 PE=4 SV=1;>tr|B3LIR7|B3LIR7_YEAS1 NADPH-dependent methylglyoxal reductase GRE2 OS=Saccharomyces cerevisiae (strain RM11-1a) OX=285006 GN=SCRG_0…	>sp|Q12068|GRE2_YEAST NADPH-dependent methylglyoxal reductase GRE2 OS=Saccharomyces cerevisiae (strain ATCC 204508 / S288c) OX=559292 GN=GRE2 PE=1 SV=1;>tr|A6ZN62|A6ZN62_YEAS7 Conserved protein OS=Saccharomyces cerevisiae (strain YJM789) OX=307796 GN=GRE2	8	2	2	2	5.8	38.169	342	0.00087192	23255000	1162800	0
>tr|C7GIW5|C7GIW5_YEAS2 Cbf5p OS=Saccharomyces cerevisiae (strain JAY291) OX=574961 GN=CBF5 PE=4 SV=1;>tr|C8ZDE8|C8ZDE8_YEAS8 Cbf5p OS=Saccharomyces cerevisiae (strain Lalvin EC1118 / Prise de mousse) OX=643680 GN=EC1118_1L7_0155g PE=4 SV=1;>tr|G2WJ08|G2WJ08_YEASK K7_Cbf5p OS=Saccharomyces cerevisiae (strain Kyokai no. 7 / NBRC 101557) OX=721032 GN=K7_CBF5 PE=4 SV=1;>tr|N1NYB9|N1NYB9_YEASC Cbf5p …	>tr|C7GIW5|C7GIW5_YEAS2 Cbf5p OS=Saccharomyces cerevisiae (strain JAY291) OX=574961 GN=CBF5 PE=4 SV=1;>tr|C8ZDE8|C8ZDE8_YEAS8 Cbf5p OS=Saccharomyces cerevisiae (strain Lalvin EC1118 / Prise de mousse) OX=643680 GN=EC1118_1L7_0155g PE=4 SV=1;>tr|G2WJ08|G2WJ	8	2	2	2	3.1	55.062	486	8.1934e-14	27530000	1147100	0
>sp|P07342|ILVB_YEAST Acetolactate synthase catalytic subunit, mitochondrial OS=Saccharomyces cerevisiae (strain ATCC 204508 / S288c) OX=559292 GN=ILV2 PE=1 SV=1;>tr|A6ZMG5|A6ZMG5_YEAS7 Acetolactate synthase OS=Saccharomyces cerevisiae (strain YJM789) OX=307796 GN=ILV2 PE=3 SV=1;>tr|B5VPN3|B5VPN3_YEAS6 Acetolactate synthase OS=Saccharomyces cerevisiae (strain AWRI1631) OX=545124 GN=AWRI1631_13250…	>sp|P07342|ILVB_YEAST Acetolactate synthase catalytic subunit, mitochondrial OS=Saccharomyces cerevisiae (strain ATCC 204508 / S288c) OX=559292 GN=ILV2 PE=1 SV=1;>tr|A6ZMG5|A6ZMG5_YEAS7 Acetolactate synthase OS=Saccharomyces cerevisiae (strain YJM789) OX=3	8	1	1	1	3.1	74.936	687	0.0017499	36365000	1102000	36365000
>sp|P41940|MPG1_YEAST Mannose-1-phosphate guanyltransferase OS=Saccharomyces cerevisiae (strain ATCC 204508 / S288c) OX=559292 GN=PSA1 PE=1 SV=2;>tr|A6ZXS0|A6ZXS0_YEAS7 GDP-mannose pyrophosphorylase OS=Saccharomyces cerevisiae (strain YJM789) OX=307796 GN=PSA1 PE=4 SV=1;>tr|B3LGV3|B3LGV3_YEAS1 GDP-mannose pyrophosphorylase OS=Saccharomyces cerevisiae (strain RM11-1a) OX=285006 GN=SCRG_00554 PE=4 …	>sp|P41940|MPG1_YEAST Mannose-1-phosphate guanyltransferase OS=Saccharomyces cerevisiae (strain ATCC 204508 / S288c) OX=559292 GN=PSA1 PE=1 SV=2;>tr|A6ZXS0|A6ZXS0_YEAS7 GDP-mannose pyrophosphorylase OS=Saccharomyces cerevisiae (strain YJM789) OX=307796 GN=	8	1	1	1	2.8	39.565	361	0.010335	24121000	1096400	24121000
>sp|Q06833|YP091_YEAST Uncharacterized PH domain-containing protein YPR091C OS=Saccharomyces cerevisiae (strain ATCC 204508 / S288c) OX=559292 GN=YPR091C PE=1 SV=1;>tr|A6ZWX4|A6ZWX4_YEAS7 Conserved protein OS=Saccharomyces cerevisiae (strain YJM789) OX=307796 GN=SCY_5801 PE=4 SV=1;>tr|B3LK58|B3LK58_YEAS1 SMP-LTD domain-containing protein OS=Saccharomyces cerevisiae (strain RM11-1a) OX=285006 GN=S…	>sp|Q06833|YP091_YEAST Uncharacterized PH domain-containing protein YPR091C OS=Saccharomyces cerevisiae (strain ATCC 204508 / S288c) OX=559292 GN=YPR091C PE=1 SV=1;>tr|A6ZWX4|A6ZWX4_YEAS7 Conserved protein OS=Saccharomyces cerevisiae (strain YJM789) OX=307	7	2	2	2	3.2	87.323	770	3.1827e-16	47566000	1081000	37221000
>tr|A6ZPW8|A6ZPW8_YEAS7 U3 small nucleolar ribonucleoprotein protein MPP10 OS=Saccharomyces cerevisiae (strain YJM789) OX=307796 GN=MPP10 PE=3 SV=1;>tr|B3LQA0|B3LQA0_YEAS1 U3 small nucleolar ribonucleoprotein protein MPP10 OS=Saccharomyces cerevisiae (strain RM11-1a) OX=285006 GN=SCRG_03662 PE=3 SV=1;>tr|C8ZBF7|C8ZBF7_YEAS8 U3 small nucleolar ribonucleoprotein protein MPP10 OS=Saccharomyces cerev…	>tr|A6ZPW8|A6ZPW8_YEAS7 U3 small nucleolar ribonucleoprotein protein MPP10 OS=Saccharomyces cerevisiae (strain YJM789) OX=307796 GN=MPP10 PE=3 SV=1;>tr|B3LQA0|B3LQA0_YEAS1 U3 small nucleolar ribonucleoprotein protein MPP10 OS=Saccharomyces cerevisiae (stra	5	1	1	1	1.3	66.941	593	0.022438	31169000	1074800	31169000
>sp|Q06169|PEX30_YEAST Peroxisomal membrane protein PEX30 OS=Saccharomyces cerevisiae (strain ATCC 204508 / S288c) OX=559292 GN=PEX30 PE=1 SV=1;>tr|B3RHJ9|B3RHJ9_YEAS1 Uncharacterized protein OS=Saccharomyces cerevisiae (strain RM11-1a) OX=285006 GN=SCRG_04271 PE=4 SV=1;>tr|C8ZDT5|C8ZDT5_YEAS8 Pex30p OS=Saccharomyces cerevisiae (strain Lalvin EC1118 / Prise de mousse) OX=643680 GN=EC1118_1L7_1882…	>sp|Q06169|PEX30_YEAST Peroxisomal membrane protein PEX30 OS=Saccharomyces cerevisiae (strain ATCC 204508 / S288c) OX=559292 GN=PEX30 PE=1 SV=1;>tr|B3RHJ9|B3RHJ9_YEAS1 Uncharacterized protein OS=Saccharomyces cerevisiae (strain RM11-1a) OX=285006 GN=SCRG_0	7	2	2	2	5.4	59.461	523	8.6698e-09	28374000	1050900	16829000
>sp|P32454|APE2_YEAST Aminopeptidase 2, mitochondrial OS=Saccharomyces cerevisiae (strain ATCC 204508 / S288c) OX=559292 GN=APE2 PE=1 SV=4;>tr|C8ZC17|C8ZC17_YEAS8 Aminopeptidase OS=Saccharomyces cerevisiae (strain Lalvin EC1118 / Prise de mousse) OX=643680 GN=EC1118_1K5_0694g PE=3 SV=1;>tr|G2WHN3|G2WHN3_YEASK Aminopeptidase OS=Saccharomyces cerevisiae (strain Kyokai no. 7 / NBRC 101557) OX=721032…	>sp|P32454|APE2_YEAST Aminopeptidase 2, mitochondrial OS=Saccharomyces cerevisiae (strain ATCC 204508 / S288c) OX=559292 GN=APE2 PE=1 SV=4;>tr|C8ZC17|C8ZC17_YEAS8 Aminopeptidase OS=Saccharomyces cerevisiae (strain Lalvin EC1118 / Prise de mousse) OX=643680	6	1	1	1	1.2	107.75	952	0.00068026	57693000	1049000	57693000
>sp|P43593|UBP6_YEAST Ubiquitin carboxyl-terminal hydrolase 6 OS=Saccharomyces cerevisiae (strain ATCC 204508 / S288c) OX=559292 GN=UBP6 PE=1 SV=1;>tr|A7A248|A7A248_YEAS7 Ubiquitin carboxyl-terminal hydrolase OS=Saccharomyces cerevisiae (strain YJM789) OX=307796 GN=UBP6 PE=3 SV=1;>tr|B3LUL8|B3LUL8_YEAS1 Ubiquitin carboxyl-terminal hydrolase OS=Saccharomyces cerevisiae (strain RM11-1a) OX=285006 G…	>sp|P43593|UBP6_YEAST Ubiquitin carboxyl-terminal hydrolase 6 OS=Saccharomyces cerevisiae (strain ATCC 204508 / S288c) OX=559292 GN=UBP6 PE=1 SV=1;>tr|A7A248|A7A248_YEAS7 Ubiquitin carboxyl-terminal hydrolase OS=Saccharomyces cerevisiae (strain YJM789) OX=	8	1	1	1	2.2	57.11	499	0.013173	28310000	1048500	28310000
>sp|P53107|YRB30_YEAST Ran-specific GTPase-activating protein 30 OS=Saccharomyces cerevisiae (strain ATCC 204508 / S288c) OX=559292 GN=YRB30 PE=1 SV=1;>tr|A6ZU21|A6ZU21_YEAS7 Ran binder protein OS=Saccharomyces cerevisiae (strain YJM789) OX=307796 GN=YRB30 PE=4 SV=1;>tr|B3LHL7|B3LHL7_YEAS1 Ran-specific GTPase-activating protein 30 OS=Saccharomyces cerevisiae (strain RM11-1a) OX=285006 GN=SCRG_011…	>sp|P53107|YRB30_YEAST Ran-specific GTPase-activating protein 30 OS=Saccharomyces cerevisiae (strain ATCC 204508 / S288c) OX=559292 GN=YRB30 PE=1 SV=1;>tr|A6ZU21|A6ZU21_YEAS7 Ran binder protein OS=Saccharomyces cerevisiae (strain YJM789) OX=307796 GN=YRB30	6	1	1	1	3	50.296	440	7.2993e-115	22643000	1029200	22643000
>sp|P11412|G6PD_YEAST Glucose-6-phosphate 1-dehydrogenase OS=Saccharomyces cerevisiae (strain ATCC 204508 / S288c) OX=559292 GN=ZWF1 PE=1 SV=4;>tr|N1NZZ8|N1NZZ8_YEASC Glucose-6-phosphate 1-dehydrogenase OS=Saccharomyces cerevisiae (strain CEN.PK113-7D) OX=889517 GN=CENPK1137D_2799 PE=3 SV=1;>tr|A6ZRK2|A6ZRK2_YEAS7 Glucose-6-phosphate 1-dehydrogenase OS=Saccharomyces cerevisiae (strain YJM789) OX=…	>sp|P11412|G6PD_YEAST Glucose-6-phosphate 1-dehydrogenase OS=Saccharomyces cerevisiae (strain ATCC 204508 / S288c) OX=559292 GN=ZWF1 PE=1 SV=4;>tr|N1NZZ8|N1NZZ8_YEASC Glucose-6-phosphate 1-dehydrogenase OS=Saccharomyces cerevisiae (strain CEN.PK113-7D) OX=	8	1	1	1	2.2	57.521	505	0.0079649	31476000	1015400	31476000
>sp|P32501|EI2BE_YEAST Translation initiation factor eIF-2B subunit epsilon OS=Saccharomyces cerevisiae (strain ATCC 204508 / S288c) OX=559292 GN=GCD6 PE=1 SV=1;>tr|A6ZYG7|A6ZYG7_YEAS7 Translation initiation factor eIF2B subunit OS=Saccharomyces cerevisiae (strain YJM789) OX=307796 GN=GCD6 PE=4 SV=1;>tr|B3LG75|B3LG75_YEAS1 Translation initiation factor eIF-2B epsilon subunit OS=Saccharomyces cere…	>sp|P32501|EI2BE_YEAST Translation initiation factor eIF-2B subunit epsilon OS=Saccharomyces cerevisiae (strain ATCC 204508 / S288c) OX=559292 GN=GCD6 PE=1 SV=1;>tr|A6ZYG7|A6ZYG7_YEAS7 Translation initiation factor eIF2B subunit OS=Saccharomyces cerevisiae	8	2	2	2	3.2	81.16	712	0.00026145	43638000	1014800	43638000
>sp|P07259|PYR1_YEAST Protein URA2 OS=Saccharomyces cerevisiae (strain ATCC 204508 / S288c) OX=559292 GN=URA2 PE=1 SV=5;>tr|A6ZQK0|A6ZQK0_YEAS7 Aspartate transcarbamylase OS=Saccharomyces cerevisiae (strain YJM789) OX=307796 GN=URA2 PE=3 SV=1;>tr|B3LPY8|B3LPY8_YEAS1 Protein URA1 OS=Saccharomyces cerevisiae (strain RM11-1a) OX=285006 GN=SCRG_03544 PE=3 SV=1;>tr|C7GPZ9|C7GPZ9_YEAS2 Ura2p OS=Sacchar…	>sp|P07259|PYR1_YEAST Protein URA2 OS=Saccharomyces cerevisiae (strain ATCC 204508 / S288c) OX=559292 GN=URA2 PE=1 SV=5;>tr|A6ZQK0|A6ZQK0_YEAS7 Aspartate transcarbamylase OS=Saccharomyces cerevisiae (strain YJM789) OX=307796 GN=URA2 PE=3 SV=1;>tr|B3LPY8|B3	9	3	3	3	1.6	245.04	2214	3.1122e-10	124270000	1010300	0
>sp|P38205|NCL1_YEAST Multisite-specific tRNA:(cytosine-C(5))-methyltransferase OS=Saccharomyces cerevisiae (strain ATCC 204508 / S288c) OX=559292 GN=NCL1 PE=1 SV=1;>tr|G2W8Y5|G2W8Y5_YEASK K7_Ncl1p OS=Saccharomyces cerevisiae (strain Kyokai no. 7 / NBRC 101557) OX=721032 GN=K7_NCL1 PE=3 SV=1;>tr|N1P7E7|N1P7E7_YEASC Ncl1p OS=Saccharomyces cerevisiae (strain CEN.PK113-7D) OX=889517 GN=CENPK1137D_49…	>sp|P38205|NCL1_YEAST Multisite-specific tRNA:(cytosine-C(5))-methyltransferase OS=Saccharomyces cerevisiae (strain ATCC 204508 / S288c) OX=559292 GN=NCL1 PE=1 SV=1;>tr|G2W8Y5|G2W8Y5_YEASK K7_Ncl1p OS=Saccharomyces cerevisiae (strain Kyokai no. 7 / NBRC 10	8	1	1	1	1.6	77.878	684	0.00029164	40273000	982270	40273000
>sp|P38903|2A5D_YEAST Serine/threonine-protein phosphatase 2A 56 kDa regulatory subunit delta isoform OS=Saccharomyces cerevisiae (strain ATCC 204508 / S288c) OX=559292 GN=RTS1 PE=1 SV=2;>tr|A6ZNL9|A6ZNL9_YEAS7 Serine/threonine-protein phosphatase 2A 56 kDa regulatory subunit OS=Saccharomyces cerevisiae (strain YJM789) OX=307796 GN=RTS1 PE=3 SV=1;>tr|B3LJ69|B3LJ69_YEAS1 Serine/threonine-protein p…	>sp|P38903|2A5D_YEAST Serine/threonine-protein phosphatase 2A 56 kDa regulatory subunit delta isoform OS=Saccharomyces cerevisiae (strain ATCC 204508 / S288c) OX=559292 GN=RTS1 PE=1 SV=2;>tr|A6ZNL9|A6ZNL9_YEAS7 Serine/threonine-protein phosphatase 2A 56 kD	8	1	1	1	1.6	85.334	757	0.0036731	28806000	960200	28806000
>sp|P39935|IF4F1_YEAST Eukaryotic initiation factor 4F subunit p150 OS=Saccharomyces cerevisiae (strain ATCC 204508 / S288c) OX=559292 GN=TIF4631 PE=1 SV=2;>tr|A6ZUH3|A6ZUH3_YEAS7 mRNA cap binding protein eIF-4F OS=Saccharomyces cerevisiae (strain YJM789) OX=307796 GN=TIF4631 PE=4 SV=1;>tr|B3LI68|B3LI68_YEAS1 Eukaryotic initiation factor 4F subunit p150 OS=Saccharomyces cerevisiae (strain RM11-1a…	>sp|P39935|IF4F1_YEAST Eukaryotic initiation factor 4F subunit p150 OS=Saccharomyces cerevisiae (strain ATCC 204508 / S288c) OX=559292 GN=TIF4631 PE=1 SV=2;>tr|A6ZUH3|A6ZUH3_YEAS7 mRNA cap binding protein eIF-4F OS=Saccharomyces cerevisiae (strain YJM789)	8	1	1	1	1.5	107.1	952	0.0014608	39369000	937350	39369000
>sp|P43535|GCN20_YEAST Protein GCN20 OS=Saccharomyces cerevisiae (strain ATCC 204508 / S288c) OX=559292 GN=GCN20 PE=1 SV=1;>tr|A7A247|A7A247_YEAS7 Conserved protein OS=Saccharomyces cerevisiae (strain YJM789) OX=307796 GN=GCN20 PE=4 SV=1;>tr|B3LUL7|B3LUL7_YEAS1 GCN20 OS=Saccharomyces cerevisiae (strain RM11-1a) OX=285006 GN=SCRG_05555 PE=4 SV=1;>tr|C7GYB5|C7GYB5_YEAS2 Gcn20p OS=Saccharomyces cere…	>sp|P43535|GCN20_YEAST Protein GCN20 OS=Saccharomyces cerevisiae (strain ATCC 204508 / S288c) OX=559292 GN=GCN20 PE=1 SV=1;>tr|A7A247|A7A247_YEAS7 Conserved protein OS=Saccharomyces cerevisiae (strain YJM789) OX=307796 GN=GCN20 PE=4 SV=1;>tr|B3LUL7|B3LUL7_	8	1	1	1	1.5	85.026	752	0.00030499	33547000	931870	33547000
>sp|P32561|RPD3_YEAST Histone deacetylase RPD3 OS=Saccharomyces cerevisiae (strain ATCC 204508 / S288c) OX=559292 GN=RPD3 PE=1 SV=1;>tr|A6ZSF2|A6ZSF2_YEAS7 Histone deacetylase OS=Saccharomyces cerevisiae (strain YJM789) OX=307796 GN=RPD3 PE=3 SV=1;>tr|B3LPG2|B3LPG2_YEAS1 Histone deacetylase OS=Saccharomyces cerevisiae (strain RM11-1a) OX=285006 GN=SCRG_03452 PE=3 SV=1;>tr|C7GWS5|C7GWS5_YEAS2 Hist…	>sp|P32561|RPD3_YEAST Histone deacetylase RPD3 OS=Saccharomyces cerevisiae (strain ATCC 204508 / S288c) OX=559292 GN=RPD3 PE=1 SV=1;>tr|A6ZSF2|A6ZSF2_YEAS7 Histone deacetylase OS=Saccharomyces cerevisiae (strain YJM789) OX=307796 GN=RPD3 PE=3 SV=1;>tr|B3LP	8	1	1	1	3.7	48.904	433	5.5202e-07	23602000	907780	23602000
>sp|A7A1I2|HRI1_YEAS7 Protein HRI1 OS=Saccharomyces cerevisiae (strain YJM789) OX=307796 GN=HRI1 PE=3 SV=1;>sp|B3RHI0|HRI1_YEAS1 Protein HRI1 OS=Saccharomyces cerevisiae (strain RM11-1a) OX=285006 GN=HRI1 PE=3 SV=1;>sp|C7GVT8|HRI1_YEAS2 Protein HRI1 OS=Saccharomyces cerevisiae (strain JAY291) OX=574961 GN=HRI1 PE=3 SV=1;>sp|C8ZDR4|HRI1_YEAS8 Protein HRI1 OS=Saccharomyces cerevisiae (strain Lalvin…	>sp|A7A1I2|HRI1_YEAS7 Protein HRI1 OS=Saccharomyces cerevisiae (strain YJM789) OX=307796 GN=HRI1 PE=3 SV=1;>sp|B3RHI0|HRI1_YEAS1 Protein HRI1 OS=Saccharomyces cerevisiae (strain RM11-1a) OX=285006 GN=HRI1 PE=3 SV=1;>sp|C7GVT8|HRI1_YEAS2 Protein HRI1 OS=Sac	12	1	1	1	4.9	27.528	244	0.0037022	12707000	907640	12707000
>sp|A6ZR36|AIM9_YEAS7 Altered inheritance of mitochondria protein 9, mitochondrial OS=Saccharomyces cerevisiae (strain YJM789) OX=307796 GN=AIM9 PE=3 SV=1;>sp|B3LRJ8|AIM9_YEAS1 Altered inheritance of mitochondria protein 9, mitochondrial OS=Saccharomyces cerevisiae (strain RM11-1a) OX=285006 GN=AIM9 PE=3 SV=1;>sp|C7GRR3|AIM9_YEAS2 Altered inheritance of mitochondria protein 9, mitochondrial OS=Sa…	>sp|A6ZR36|AIM9_YEAS7 Altered inheritance of mitochondria protein 9, mitochondrial OS=Saccharomyces cerevisiae (strain YJM789) OX=307796 GN=AIM9 PE=3 SV=1;>sp|B3LRJ8|AIM9_YEAS1 Altered inheritance of mitochondria protein 9, mitochondrial OS=Saccharomyces c	8	1	1	1	2.4	72.371	627	3.2076e-08	37561000	853650	37561000
>tr|A6ZLM4|A6ZLM4_YEAS7 Peptide hydrolase OS=Saccharomyces cerevisiae (strain YJM789) OX=307796 GN=APE3 PE=3 SV=1;>tr|B5VEM9|B5VEM9_YEAS6 Peptide hydrolase OS=Saccharomyces cerevisiae (strain AWRI1631) OX=545124 GN=AWRI1631_23560 PE=3 SV=1;>sp|P37302|APE3_YEAST Aminopeptidase Y OS=Saccharomyces cerevisiae (strain ATCC 204508 / S288c) OX=559292 GN=APE3 PE=1 SV=1;>tr|B3LMM7|B3LMM7_YEAS1 Peptide hyd…	>tr|A6ZLM4|A6ZLM4_YEAS7 Peptide hydrolase OS=Saccharomyces cerevisiae (strain YJM789) OX=307796 GN=APE3 PE=3 SV=1;>tr|B5VEM9|B5VEM9_YEAS6 Peptide hydrolase OS=Saccharomyces cerevisiae (strain AWRI1631) OX=545124 GN=AWRI1631_23560 PE=3 SV=1;>sp|P37302|APE3_	8	4	4	4	7.1	63.162	564	2.7905e-22	22010000	846550	0
>sp|P38817|GGA2_YEAST ADP-ribosylation factor-binding protein GGA2 OS=Saccharomyces cerevisiae (strain ATCC 204508 / S288c) OX=559292 GN=GGA2 PE=1 SV=1;>tr|A6ZT16|A6ZT16_YEAS7 ARF-binding protein OS=Saccharomyces cerevisiae (strain YJM789) OX=307796 GN=GGA2 PE=4 SV=1;>tr|B3LSM3|B3LSM3_YEAS1 ARF-binding protein OS=Saccharomyces cerevisiae (strain RM11-1a) OX=285006 GN=SCRG_04821 PE=4 SV=1;>tr|B5VK…	>sp|P38817|GGA2_YEAST ADP-ribosylation factor-binding protein GGA2 OS=Saccharomyces cerevisiae (strain ATCC 204508 / S288c) OX=559292 GN=GGA2 PE=1 SV=1;>tr|A6ZT16|A6ZT16_YEAS7 ARF-binding protein OS=Saccharomyces cerevisiae (strain YJM789) OX=307796 GN=GGA	8	1	1	1	3.1	64.346	585	0.0015969	20984000	839350	20984000
>sp|P38934|BFR1_YEAST Nuclear segregation protein BFR1 OS=Saccharomyces cerevisiae (strain ATCC 204508 / S288c) OX=559292 GN=BFR1 PE=1 SV=1;>tr|A6ZP44|A6ZP44_YEAS7 Brefeldin resistant protein OS=Saccharomyces cerevisiae (strain YJM789) OX=307796 GN=BFR1 PE=4 SV=1;>tr|B5VS83|B5VS83_YEAS6 YOR198Cp-like protein OS=Saccharomyces cerevisiae (strain AWRI1631) OX=545124 GN=AWRI1631_153510 PE=4 SV=1;>tr|…	>sp|P38934|BFR1_YEAST Nuclear segregation protein BFR1 OS=Saccharomyces cerevisiae (strain ATCC 204508 / S288c) OX=559292 GN=BFR1 PE=1 SV=1;>tr|A6ZP44|A6ZP44_YEAS7 Brefeldin resistant protein OS=Saccharomyces cerevisiae (strain YJM789) OX=307796 GN=BFR1 PE	7	2	2	2	4.5	54.639	470	1.4717e-09	23429000	836740	23429000
>sp|P23776|EXG1_YEAST Glucan 1,3-beta-glucosidase I/II OS=Saccharomyces cerevisiae (strain ATCC 204508 / S288c) OX=559292 GN=EXG1 PE=1 SV=1;>tr|A7A1I1|A7A1I1_YEAS7 Exo-1,3-beta-glucanase OS=Saccharomyces cerevisiae (strain YJM789) OX=307796 GN=EXG1 PE=3 SV=1;>tr|B3RHH9|B3RHH9_YEAS1 Exo-1,3-beta-glucanase OS=Saccharomyces cerevisiae (strain RM11-1a) OX=285006 GN=SCRG_04249 PE=3 SV=1;>tr|B5VNK2|B5V…	>sp|P23776|EXG1_YEAST Glucan 1,3-beta-glucosidase I/II OS=Saccharomyces cerevisiae (strain ATCC 204508 / S288c) OX=559292 GN=EXG1 PE=1 SV=1;>tr|A7A1I1|A7A1I1_YEAS7 Exo-1,3-beta-glucanase OS=Saccharomyces cerevisiae (strain YJM789) OX=307796 GN=EXG1 PE=3 SV	8	1	1	1	2.5	51.31	448	0.010105	14718000	817660	14718000
>sp|P25380|SPS22_YEAST Sporulation-specific protein 22 OS=Saccharomyces cerevisiae (strain ATCC 204508 / S288c) OX=559292 GN=SPS22 PE=3 SV=1;>tr|A6ZTE5|A6ZTE5_YEAS7 Sporulation-specific protein OS=Saccharomyces cerevisiae (strain YJM789) OX=307796 GN=SPS22 PE=4 SV=1;>tr|B3LU37|B3LU37_YEAS1 Uncharacterized protein OS=Saccharomyces cerevisiae (strain RM11-1a) OX=285006 GN=SCRG_05362 PE=4 SV=1;>tr|B…	>sp|P25380|SPS22_YEAST Sporulation-specific protein 22 OS=Saccharomyces cerevisiae (strain ATCC 204508 / S288c) OX=559292 GN=SPS22 PE=3 SV=1;>tr|A6ZTE5|A6ZTE5_YEAS7 Sporulation-specific protein OS=Saccharomyces cerevisiae (strain YJM789) OX=307796 GN=SPS22	8	1	1	1	2.2	52.007	463	0.00024084	23073000	795610	23073000
>sp|P35178|RRP1_YEAST Ribosomal RNA-processing protein 1 OS=Saccharomyces cerevisiae (strain ATCC 204508 / S288c) OX=559292 GN=RRP1 PE=1 SV=2;>tr|A6ZY53|A6ZY53_YEAS7 Ribosomal RNA processing protein OS=Saccharomyces cerevisiae (strain YJM789) OX=307796 GN=RRP1 PE=4 SV=1;>tr|B3LGI4|B3LGI4_YEAS1 Ribosomal RNA processing protein 1 OS=Saccharomyces cerevisiae (strain RM11-1a) OX=285006 GN=SCRG_00427 …	>sp|P35178|RRP1_YEAST Ribosomal RNA-processing protein 1 OS=Saccharomyces cerevisiae (strain ATCC 204508 / S288c) OX=559292 GN=RRP1 PE=1 SV=2;>tr|A6ZY53|A6ZY53_YEAS7 Ribosomal RNA processing protein OS=Saccharomyces cerevisiae (strain YJM789) OX=307796 GN=	8	1	1	1	6.1	33.202	278	1.1499e-07	11720000	781360	11720000
>sp|P32368|SAC1_YEAST Phosphoinositide phosphatase SAC1 OS=Saccharomyces cerevisiae (strain ATCC 204508 / S288c) OX=559292 GN=SAC1 PE=1 SV=1;>tr|A7A077|A7A077_YEAS7 Phosphoinositide phosphatase OS=Saccharomyces cerevisiae (strain YJM789) OX=307796 GN=SAC1 PE=4 SV=1;>tr|B3LQP7|B3LQP7_YEAS1 Phosphoinositide phosphatase OS=Saccharomyces cerevisiae (strain RM11-1a) OX=285006 GN=SCRG_03819 PE=4 SV=1;>…	>sp|P32368|SAC1_YEAST Phosphoinositide phosphatase SAC1 OS=Saccharomyces cerevisiae (strain ATCC 204508 / S288c) OX=559292 GN=SAC1 PE=1 SV=1;>tr|A7A077|A7A077_YEAS7 Phosphoinositide phosphatase OS=Saccharomyces cerevisiae (strain YJM789) OX=307796 GN=SAC1	8	1	1	1	1.6	71.124	623	0.0094674	27559000	765520	27559000
>tr|B5VSI7|B5VSI7_YEAS6 YOR310Cp-like protein OS=Saccharomyces cerevisiae (strain AWRI1631) OX=545124 GN=AWRI1631_154570 PE=4 SV=1;>sp|A6ZPE5|NOP58_YEAS7 Nucleolar protein 58 OS=Saccharomyces cerevisiae (strain YJM789) OX=307796 GN=NOP58 PE=3 SV=1;>sp|Q12499|NOP58_YEAST Nucleolar protein 58 OS=Saccharomyces cerevisiae (strain ATCC 204508 / S288c) OX=559292 GN=NOP58 PE=1 SV=1;>tr|B3LJX4|B3LJX4_YEA…	>tr|B5VSI7|B5VSI7_YEAS6 YOR310Cp-like protein OS=Saccharomyces cerevisiae (strain AWRI1631) OX=545124 GN=AWRI1631_154570 PE=4 SV=1;>sp|A6ZPE5|NOP58_YEAS7 Nucleolar protein 58 OS=Saccharomyces cerevisiae (strain YJM789) OX=307796 GN=NOP58 PE=3 SV=1;>sp|Q124	8	1	1	1	3.3	57.323	514	1.1519e-10	19814000	733860	19814000
>sp|P37370|VRP1_YEAST Verprolin OS=Saccharomyces cerevisiae (strain ATCC 204508 / S288c) OX=559292 GN=VRP1 PE=1 SV=2;>tr|A7A1L8|A7A1L8_YEAS7 Proline-rich protein verprolin OS=Saccharomyces cerevisiae (strain YJM789) OX=307796 GN=VRP1 PE=4 SV=1;>tr|B3RHL0|B3RHL0_YEAS1 Uncharacterized protein OS=Saccharomyces cerevisiae (strain RM11-1a) OX=285006 GN=SCRG_04282 PE=4 SV=1;>tr|C7GUL9|C7GUL9_YEAS2 Vrp1…	>sp|P37370|VRP1_YEAST Verprolin OS=Saccharomyces cerevisiae (strain ATCC 204508 / S288c) OX=559292 GN=VRP1 PE=1 SV=2;>tr|A7A1L8|A7A1L8_YEAS7 Proline-rich protein verprolin OS=Saccharomyces cerevisiae (strain YJM789) OX=307796 GN=VRP1 PE=4 SV=1;>tr|B3RHL0|B	10	2	2	2	5.3	82.593	817	2.0988e-07	19484000	721640	19484000
>sp|P38249|EIF3A_YEAST Eukaryotic translation initiation factor 3 subunit A OS=Saccharomyces cerevisiae (strain ATCC 204508 / S288c) OX=559292 GN=RPG1 PE=1 SV=1;>tr|B5VE43|B5VE43_YEAS6 Eukaryotic translation initiation factor 3 subunit A OS=Saccharomyces cerevisiae (strain AWRI1631) OX=545124 GN=RPG1 PE=3 SV=1;>tr|D3UEH2|D3UEH2_YEAS8 Eukaryotic translation initiation factor 3 subunit A OS=Sacchar…	>sp|P38249|EIF3A_YEAST Eukaryotic translation initiation factor 3 subunit A OS=Saccharomyces cerevisiae (strain ATCC 204508 / S288c) OX=559292 GN=RPG1 PE=1 SV=1;>tr|B5VE43|B5VE43_YEAS6 Eukaryotic translation initiation factor 3 subunit A OS=Saccharomyces c	7	2	2	2	3.5	110.34	964	1.4535e-13	43286000	721430	29604000
>sp|Q08977|YP260_YEAST UPF0662 protein YPL260W OS=Saccharomyces cerevisiae (strain ATCC 204508 / S288c) OX=559292 GN=YPL260W PE=1 SV=1;>tr|A6ZVZ5|A6ZVZ5_YEAS7 Conserved protein OS=Saccharomyces cerevisiae (strain YJM789) OX=307796 GN=SCY_5472 PE=4 SV=1;>tr|B3LKH2|B3LKH2_YEAS1 Uncharacterized protein OS=Saccharomyces cerevisiae (strain RM11-1a) OX=285006 GN=SCRG_02240 PE=4 SV=1;>tr|C7GSG2|C7GSG2_Y…	>sp|Q08977|YP260_YEAST UPF0662 protein YPL260W OS=Saccharomyces cerevisiae (strain ATCC 204508 / S288c) OX=559292 GN=YPL260W PE=1 SV=1;>tr|A6ZVZ5|A6ZVZ5_YEAS7 Conserved protein OS=Saccharomyces cerevisiae (strain YJM789) OX=307796 GN=SCY_5472 PE=4 SV=1;>tr	8	2	2	2	4.4	62.779	551	6.0858e-06	19258000	713260	19258000
>sp|P13711|ACOX_YEAST Acyl-coenzyme A oxidase OS=Saccharomyces cerevisiae (strain ATCC 204508 / S288c) OX=559292 GN=POX1 PE=3 SV=2;>tr|A6ZTY4|A6ZTY4_YEAS7 Acyl-coenzyme A oxidase OS=Saccharomyces cerevisiae (strain YJM789) OX=307796 GN=POX1 PE=3 SV=1;>tr|B3LHQ1|B3LHQ1_YEAS1 Acyl-coenzyme A oxidase OS=Saccharomyces cerevisiae (strain RM11-1a) OX=285006 GN=SCRG_01192 PE=3 SV=1;>tr|B5VIC8|B5VIC8_YEA…	>sp|P13711|ACOX_YEAST Acyl-coenzyme A oxidase OS=Saccharomyces cerevisiae (strain ATCC 204508 / S288c) OX=559292 GN=POX1 PE=3 SV=2;>tr|A6ZTY4|A6ZTY4_YEAS7 Acyl-coenzyme A oxidase OS=Saccharomyces cerevisiae (strain YJM789) OX=307796 GN=POX1 PE=3 SV=1;>tr|B	8	1	1	1	1.3	84.041	748	5.8942e-05	32736000	711650	32736000
>tr|A6ZMR7|A6ZMR7_YEAS7 ATP-dependent 6-phosphofructokinase OS=Saccharomyces cerevisiae (strain YJM789) OX=307796 GN=PFK2 PE=3 SV=1;>tr|C8ZF70|C8ZF70_YEAS8 ATP-dependent 6-phosphofructokinase OS=Saccharomyces cerevisiae (strain Lalvin EC1118 / Prise de mousse) OX=643680 GN=EC1118_1M3_4027g PE=3 SV=1;>tr|G2WKR1|G2WKR1_YEASK ATP-dependent 6-phosphofructokinase OS=Saccharomyces cerevisiae (strain Ky…	>tr|A6ZMR7|A6ZMR7_YEAS7 ATP-dependent 6-phosphofructokinase OS=Saccharomyces cerevisiae (strain YJM789) OX=307796 GN=PFK2 PE=3 SV=1;>tr|C8ZF70|C8ZF70_YEAS8 ATP-dependent 6-phosphofructokinase OS=Saccharomyces cerevisiae (strain Lalvin EC1118 / Prise de mou	8	3	3	3	4.1	104.59	959	3.3592e-07	31975000	710550	31624000
>sp|P39077|TCPG_YEAST T-complex protein 1 subunit gamma OS=Saccharomyces cerevisiae (strain ATCC 204508 / S288c) OX=559292 GN=CCT3 PE=1 SV=2;>tr|B5VLF7|B5VLF7_YEAS6 T-complex protein 1 subunit gamma OS=Saccharomyces cerevisiae (strain AWRI1631) OX=545124 GN=AWRI1631_101920 PE=3 SV=1;>tr|C7GSP5|C7GSP5_YEAS2 T-complex protein 1 subunit gamma OS=Saccharomyces cerevisiae (strain JAY291) OX=574961 GN=…	>sp|P39077|TCPG_YEAST T-complex protein 1 subunit gamma OS=Saccharomyces cerevisiae (strain ATCC 204508 / S288c) OX=559292 GN=CCT3 PE=1 SV=2;>tr|B5VLF7|B5VLF7_YEAS6 T-complex protein 1 subunit gamma OS=Saccharomyces cerevisiae (strain AWRI1631) OX=545124 G	6	1	1	1	2.1	58.814	534	3.3356e-06	23250000	704540	23250000
>sp|P31755|OCH1_YEAST Initiation-specific alpha-1,6-mannosyltransferase OS=Saccharomyces cerevisiae (strain ATCC 204508 / S288c) OX=559292 GN=OCH1 PE=1 SV=1;>tr|A6ZUV7|A6ZUV7_YEAS7 Alpha-1,6-mannosyltransferase OS=Saccharomyces cerevisiae (strain YJM789) OX=307796 GN=OCH1 PE=4 SV=1;>tr|B3LIP9|B3LIP9_YEAS1 Alpha-1,6-mannosyltransferase OS=Saccharomyces cerevisiae (strain RM11-1a) OX=285006 GN=SCRG…	>sp|P31755|OCH1_YEAST Initiation-specific alpha-1,6-mannosyltransferase OS=Saccharomyces cerevisiae (strain ATCC 204508 / S288c) OX=559292 GN=OCH1 PE=1 SV=1;>tr|A6ZUV7|A6ZUV7_YEAS7 Alpha-1,6-mannosyltransferase OS=Saccharomyces cerevisiae (strain YJM789) O	8	1	1	1	2.9	55.155	480	5.5742e-12	16849000	702020	16849000
>sp|P53960|YNE0_YEAST Putative alanyl-tRNA editing protein alaX OS=Saccharomyces cerevisiae (strain ATCC 204508 / S288c) OX=559292 GN=YNL040W PE=1 SV=1;>tr|A6ZS38|A6ZS38_YEAS7 Conserved protein OS=Saccharomyces cerevisiae (strain YJM789) OX=307796 GN=SCY_4749 PE=4 SV=1;>tr|B3LNQ2|B3LNQ2_YEAS1 tRNA_SAD domain-containing protein OS=Saccharomyces cerevisiae (strain RM11-1a) OX=285006 GN=SCRG_03177 P…	>sp|P53960|YNE0_YEAST Putative alanyl-tRNA editing protein alaX OS=Saccharomyces cerevisiae (strain ATCC 204508 / S288c) OX=559292 GN=YNL040W PE=1 SV=1;>tr|A6ZS38|A6ZS38_YEAS7 Conserved protein OS=Saccharomyces cerevisiae (strain YJM789) OX=307796 GN=SCY_4	8	1	1	1	2.9	50.963	456	0.0088605	17347000	693900	17347000
>sp|P53844|PDR17_YEAST Phosphatidylinositol transfer protein PDR17 OS=Saccharomyces cerevisiae (strain ATCC 204508 / S288c) OX=559292 GN=PDR17 PE=1 SV=1;>tr|A6ZRH9|A6ZRH9_YEAS7 Pleiotropic drug resistance protein OS=Saccharomyces cerevisiae (strain YJM789) OX=307796 GN=PDR17 PE=4 SV=1;>tr|B3LPA4|B3LPA4_YEAS1 CRAL-TRIO domain-containing protein OS=Saccharomyces cerevisiae (strain RM11-1a) OX=28500…	>sp|P53844|PDR17_YEAST Phosphatidylinositol transfer protein PDR17 OS=Saccharomyces cerevisiae (strain ATCC 204508 / S288c) OX=559292 GN=PDR17 PE=1 SV=1;>tr|A6ZRH9|A6ZRH9_YEAS7 Pleiotropic drug resistance protein OS=Saccharomyces cerevisiae (strain YJM789)	8	1	1	1	4.9	40.677	350	0.016996	16440000	685010	16440000
>sp|P32590|HSP79_YEAST Heat shock protein homolog SSE2 OS=Saccharomyces cerevisiae (strain ATCC 204508 / S288c) OX=559292 GN=SSE2 PE=1 SV=3;>tr|G2W9H2|G2W9H2_YEASK K7_Sse2p OS=Saccharomyces cerevisiae (strain Kyokai no. 7 / NBRC 101557) OX=721032 GN=K7_SSE2 PE=3 SV=1;>tr|N1PAU3|N1PAU3_YEASC Sse2p OS=Saccharomyces cerevisiae (strain CEN.PK113-7D) OX=889517 GN=CENPK1137D_4723 PE=3 SV=1	>sp|P32590|HSP79_YEAST Heat shock protein homolog SSE2 OS=Saccharomyces cerevisiae (strain ATCC 204508 / S288c) OX=559292 GN=SSE2 PE=1 SV=3;>tr|G2W9H2|G2W9H2_YEASK K7_Sse2p OS=Saccharomyces cerevisiae (strain Kyokai no. 7 / NBRC 101557) OX=721032 GN=K7_SSE	3	1	1	1	1.6	77.62	693	0.0092617	29184000	678710	29184000
>sp|P0CG63|UBI4P_YEAST Polyubiquitin OS=Saccharomyces cerevisiae (strain ATCC 204508 / S288c) OX=559292 GN=UBI4 PE=1 SV=1;>tr|A7A0L9|A7A0L9_YEAS7 Poly-ubiquitin OS=Saccharomyces cerevisiae (strain YJM789) OX=307796 GN=UBI4 PE=4 SV=1;>tr|B3LTD4|B3LTD4_YEAS1 Uncharacterized protein OS=Saccharomyces cerevisiae (strain RM11-1a) OX=285006 GN=SCRG_04952 PE=4 SV=1;>tr|C8ZCT5|C8ZCT5_YEAS8 Ubi4p OS=Saccha…	>sp|P0CG63|UBI4P_YEAST Polyubiquitin OS=Saccharomyces cerevisiae (strain ATCC 204508 / S288c) OX=559292 GN=UBI4 PE=1 SV=1;>tr|A7A0L9|A7A0L9_YEAS7 Poly-ubiquitin OS=Saccharomyces cerevisiae (strain YJM789) OX=307796 GN=UBI4 PE=4 SV=1;>tr|B3LTD4|B3LTD4_YEAS1	21	5	5	5	56.4	42.825	381	9.8319e-40	16248000	677020	0
>sp|P40991|NOP2_YEAST 25S rRNA (cytosine(2870)-C(5))-methyltransferase OS=Saccharomyces cerevisiae (strain ATCC 204508 / S288c) OX=559292 GN=NOP2 PE=1 SV=1;>tr|A6ZS19|A6ZS19_YEAS7 Nucleolar protein OS=Saccharomyces cerevisiae (strain YJM789) OX=307796 GN=NOP2 PE=3 SV=1;>tr|B3LNS0|B3LNS0_YEAS1 Nucleolar protein NOP2 OS=Saccharomyces cerevisiae (strain RM11-1a) OX=285006 GN=SCRG_03196 PE=3 SV=1;>tr…	>sp|P40991|NOP2_YEAST 25S rRNA (cytosine(2870)-C(5))-methyltransferase OS=Saccharomyces cerevisiae (strain ATCC 204508 / S288c) OX=559292 GN=NOP2 PE=1 SV=1;>tr|A6ZS19|A6ZS19_YEAS7 Nucleolar protein OS=Saccharomyces cerevisiae (strain YJM789) OX=307796 GN=N	8	2	2	2	3.9	69.811	618	4.6564e-17	18278000	676970	0
>tr|B5VHW0|B5VHW0_YEAS6 Pyruvate dehydrogenase E1 component subunit alpha OS=Saccharomyces cerevisiae (strain AWRI1631) OX=545124 GN=AWRI1631_52530 PE=4 SV=1;>tr|C8Z7K2|C8Z7K2_YEAS8 Pyruvate dehydrogenase E1 component subunit alpha OS=Saccharomyces cerevisiae (strain Lalvin EC1118 / Prise de mousse) OX=643680 GN=EC1118_1E8_3301g PE=4 SV=1;>tr|N1PA67|N1PA67_YEASC Pyruvate dehydrogenase E1 componen…	>tr|B5VHW0|B5VHW0_YEAS6 Pyruvate dehydrogenase E1 component subunit alpha OS=Saccharomyces cerevisiae (strain AWRI1631) OX=545124 GN=AWRI1631_52530 PE=4 SV=1;>tr|C8Z7K2|C8Z7K2_YEAS8 Pyruvate dehydrogenase E1 component subunit alpha OS=Saccharomyces cerevis	8	1	1	1	4.1	48.89	443	2.0934e-05	17564000	650510	17564000
>sp|P21269|CCA1_YEAST CCA tRNA nucleotidyltransferase, mitochondrial OS=Saccharomyces cerevisiae (strain ATCC 204508 / S288c) OX=559292 GN=CCA1 PE=1 SV=1;>tr|A0A1L4A9Y3|A0A1L4A9Y3_YEASX Cca1p OS=Saccharomyces cerevisiae OX=4932 GN=CCA1 PE=3 SV=1;>tr|A6ZRC4|A6ZRC4_YEAS7 tRNA nucleotidyltransferase OS=Saccharomyces cerevisiae (strain YJM789) OX=307796 GN=CCA1 PE=3 SV=1;>tr|B3LRS8|B3LRS8_YEAS1 tRNA …	>sp|P21269|CCA1_YEAST CCA tRNA nucleotidyltransferase, mitochondrial OS=Saccharomyces cerevisiae (strain ATCC 204508 / S288c) OX=559292 GN=CCA1 PE=1 SV=1;>tr|A0A1L4A9Y3|A0A1L4A9Y3_YEASX Cca1p OS=Saccharomyces cerevisiae OX=4932 GN=CCA1 PE=3 SV=1;>tr|A6ZRC4	19	1	1	1	2.2	62.484	546	3.273e-06	17952000	641140	17952000
>sp|P32608|RTG2_YEAST Retrograde regulation protein 2 OS=Saccharomyces cerevisiae (strain ATCC 204508 / S288c) OX=559292 GN=RTG2 PE=1 SV=2;>tr|A6ZTT9|A6ZTT9_YEAS7 Sensor of mitochondrial dysfunction OS=Saccharomyces cerevisiae (strain YJM789) OX=307796 GN=RTG2 PE=4 SV=1;>tr|B5VI91|B5VI91_YEAS6 YGL252Cp-like protein OS=Saccharomyces cerevisiae (strain AWRI1631) OX=545124 GN=AWRI1631_70100 PE=4 SV=…	>sp|P32608|RTG2_YEAST Retrograde regulation protein 2 OS=Saccharomyces cerevisiae (strain ATCC 204508 / S288c) OX=559292 GN=RTG2 PE=1 SV=2;>tr|A6ZTT9|A6ZTT9_YEAS7 Sensor of mitochondrial dysfunction OS=Saccharomyces cerevisiae (strain YJM789) OX=307796 GN=	6	1	1	1	2.6	65.571	588	0.024133	20319000	615720	20319000
>sp|Q12464|RUVB2_YEAST RuvB-like protein 2 OS=Saccharomyces cerevisiae (strain ATCC 204508 / S288c) OX=559292 GN=RVB2 PE=1 SV=1;>tr|A6ZW20|A6ZW20_YEAS7 RuvB-like helicase OS=Saccharomyces cerevisiae (strain YJM789) OX=307796 GN=RVB2 PE=3 SV=1;>tr|B3LKJ6|B3LKJ6_YEAS1 RuvB-like helicase OS=Saccharomyces cerevisiae (strain RM11-1a) OX=285006 GN=SCRG_02264 PE=3 SV=1;>tr|B5VSU7|B5VSU7_YEAS6 RuvB-like …	>sp|Q12464|RUVB2_YEAST RuvB-like protein 2 OS=Saccharomyces cerevisiae (strain ATCC 204508 / S288c) OX=559292 GN=RVB2 PE=1 SV=1;>tr|A6ZW20|A6ZW20_YEAS7 RuvB-like helicase OS=Saccharomyces cerevisiae (strain YJM789) OX=307796 GN=RVB2 PE=3 SV=1;>tr|B3LKJ6|B3	8	1	1	1	3	51.611	471	0.00061783	18464000	615460	18464000
>sp|P06106|CYSD_YEAST Homocysteine/cysteine synthase OS=Saccharomyces cerevisiae (strain ATCC 204508 / S288c) OX=559292 GN=MET17 PE=1 SV=3;>tr|A0A0P0BRV9|A0A0P0BRV9_YEASX O-acetyl-L-homoserine sulfhydrylase OS=Saccharomyces cerevisiae OX=4932 GN=YLR303W PE=3 SV=1;>tr|A0A0P0C0N3|A0A0P0C0N3_YEASX O-acetyl-L-homoserine sulfhydrylase OS=Saccharomyces cerevisiae OX=4932 GN=YLR303W PE=3 SV=1;>tr|A7A1I7…	>sp|P06106|CYSD_YEAST Homocysteine/cysteine synthase OS=Saccharomyces cerevisiae (strain ATCC 204508 / S288c) OX=559292 GN=MET17 PE=1 SV=3;>tr|A0A0P0BRV9|A0A0P0BRV9_YEASX O-acetyl-L-homoserine sulfhydrylase OS=Saccharomyces cerevisiae OX=4932 GN=YLR303W PE	10	2	2	2	5.6	48.671	444	4.6339e-07	13241000	601870	0
>tr|C8ZEJ5|C8ZEJ5_YEAS8 Transcription elongation factor SPT5 OS=Saccharomyces cerevisiae (strain Lalvin EC1118 / Prise de mousse) OX=643680 GN=EC1118_1M3_1431g PE=3 SV=1;>sp|P27692|SPT5_YEAST Transcription elongation factor SPT5 OS=Saccharomyces cerevisiae (strain ATCC 204508 / S288c) OX=559292 GN=SPT5 PE=1 SV=1;>tr|A6ZM52|A6ZM52_YEAS7 Transcription elongation factor SPT5 OS=Saccharomyces cerevis…	>tr|C8ZEJ5|C8ZEJ5_YEAS8 Transcription elongation factor SPT5 OS=Saccharomyces cerevisiae (strain Lalvin EC1118 / Prise de mousse) OX=643680 GN=EC1118_1M3_1431g PE=3 SV=1;>sp|P27692|SPT5_YEAST Transcription elongation factor SPT5 OS=Saccharomyces cerevisiae	8	1	1	1	1.9	115.98	1067	3.7664e-08	29268000	597300	29268000
>sp|P24276|SSD1_YEAST Protein SSD1 OS=Saccharomyces cerevisiae (strain ATCC 204508 / S288c) OX=559292 GN=SSD1 PE=1 SV=1;>tr|A6ZYP1|A6ZYP1_YEAS7 Suppressor of sit4 deletion OS=Saccharomyces cerevisiae (strain YJM789) OX=307796 GN=SSD1 PE=3 SV=1;>tr|B3LG02|B3LG02_YEAS1 Protein SSD1 OS=Saccharomyces cerevisiae (strain RM11-1a) OX=285006 GN=SCRG_00237 PE=3 SV=1;>tr|B5VGH0|B5VGH0_YEAS6 YDR293Cp-like p…	>sp|P24276|SSD1_YEAST Protein SSD1 OS=Saccharomyces cerevisiae (strain ATCC 204508 / S288c) OX=559292 GN=SSD1 PE=1 SV=1;>tr|A6ZYP1|A6ZYP1_YEAS7 Suppressor of sit4 deletion OS=Saccharomyces cerevisiae (strain YJM789) OX=307796 GN=SSD1 PE=3 SV=1;>tr|B3LG02|B	8	1	1	1	1.1	139.95	1250	0.0039655	36219000	584170	36219000
>sp|P16521|EF3A_YEAST Elongation factor 3A OS=Saccharomyces cerevisiae (strain ATCC 204508 / S288c) OX=559292 GN=YEF3 PE=1 SV=4;>tr|A7A1D2|A7A1D2_YEAS7 Translation elongation factor 2 (EF-2) OS=Saccharomyces cerevisiae (strain YJM789) OX=307796 GN=YEF3 PE=4 SV=1;>tr|B3RHD4|B3RHD4_YEAS1 Elongation factor 3A OS=Saccharomyces cerevisiae (strain RM11-1a) OX=285006 GN=SCRG_04202 PE=4 SV=1;>tr|B5VNG5|B…	>sp|P16521|EF3A_YEAST Elongation factor 3A OS=Saccharomyces cerevisiae (strain ATCC 204508 / S288c) OX=559292 GN=YEF3 PE=1 SV=4;>tr|A7A1D2|A7A1D2_YEAS7 Translation elongation factor 2 (EF-2) OS=Saccharomyces cerevisiae (strain YJM789) OX=307796 GN=YEF3 PE=	8	2	2	2	1.7	115.94	1044	6.6267e-05	28469000	581010	28469000
>sp|P07149|FAS1_YEAST Fatty acid synthase subunit beta OS=Saccharomyces cerevisiae (strain ATCC 204508 / S288c) OX=559292 GN=FAS1 PE=1 SV=2;>tr|A6ZZE4|A6ZZE4_YEAS7 Fatty acid synthase subunit beta OS=Saccharomyces cerevisiae (strain YJM789) OX=307796 GN=FAS1 PE=3 SV=1;>tr|B3LQS4|B3LQS4_YEAS1 Fatty acid synthase subunit beta OS=Saccharomyces cerevisiae (strain RM11-1a) OX=285006 GN=SCRG_03847 PE=3…	>sp|P07149|FAS1_YEAST Fatty acid synthase subunit beta OS=Saccharomyces cerevisiae (strain ATCC 204508 / S288c) OX=559292 GN=FAS1 PE=1 SV=2;>tr|A6ZZE4|A6ZZE4_YEAS7 Fatty acid synthase subunit beta OS=Saccharomyces cerevisiae (strain YJM789) OX=307796 GN=FA	8	1	1	1	1.2	228.69	2051	3.4477e-11	59387000	576580	59387000
>sp|Q12514|NOT5_YEAST General negative regulator of transcription subunit 5 OS=Saccharomyces cerevisiae (strain ATCC 204508 / S288c) OX=559292 GN=NOT5 PE=1 SV=1;>tr|A6ZWV9|A6ZWV9_YEAS7 CCR4-NOT transcriptional complex subunit OS=Saccharomyces cerevisiae (strain YJM789) OX=307796 GN=NOT5 PE=4 SV=1;>tr|B3LLC5|B3LLC5_YEAS1 NOT complex member OS=Saccharomyces cerevisiae (strain RM11-1a) OX=285006 GN=…	>sp|Q12514|NOT5_YEAST General negative regulator of transcription subunit 5 OS=Saccharomyces cerevisiae (strain ATCC 204508 / S288c) OX=559292 GN=NOT5 PE=1 SV=1;>tr|A6ZWV9|A6ZWV9_YEAS7 CCR4-NOT transcriptional complex subunit OS=Saccharomyces cerevisiae (s	8	2	2	2	5.5	65.854	560	1.4186e-05	13732000	572160	0
>sp|Q06146|YL257_YEAST Uncharacterized protein YLR257W OS=Saccharomyces cerevisiae (strain ATCC 204508 / S288c) OX=559292 GN=YLR257W PE=1 SV=1;>tr|A7A1D8|A7A1D8_YEAS7 Conserved protein OS=Saccharomyces cerevisiae (strain YJM789) OX=307796 GN=SCY_3816 PE=4 SV=1;>tr|B3RHE0|B3RHE0_YEAS1 Uncharacterized protein OS=Saccharomyces cerevisiae (strain RM11-1a) OX=285006 GN=SCRG_04208 PE=4 SV=1;>tr|C7GQY2|…	>sp|Q06146|YL257_YEAST Uncharacterized protein YLR257W OS=Saccharomyces cerevisiae (strain ATCC 204508 / S288c) OX=559292 GN=YLR257W PE=1 SV=1;>tr|A7A1D8|A7A1D8_YEAS7 Conserved protein OS=Saccharomyces cerevisiae (strain YJM789) OX=307796 GN=SCY_3816 PE=4	7	1	1	1	4.7	35.998	321	0.006361	9083200	567700	9083200
>sp|Q05979|KYNU_YEAST Kynureninase OS=Saccharomyces cerevisiae (strain ATCC 204508 / S288c) OX=559292 GN=BNA5 PE=1 SV=1;>tr|A7A1B7|A7A1B7_YEAS7 Kynureninase OS=Saccharomyces cerevisiae (strain YJM789) OX=307796 GN=BNA5 PE=3 SV=1;>tr|B3RHB9|B3RHB9_YEAS1 Kynureninase OS=Saccharomyces cerevisiae (strain RM11-1a) OX=285006 GN=BNA5 PE=3 SV=1;>tr|B5VNE7|B5VNE7_YEAS6 Kynureninase OS=Saccharomyces cerevi…	>sp|Q05979|KYNU_YEAST Kynureninase OS=Saccharomyces cerevisiae (strain ATCC 204508 / S288c) OX=559292 GN=BNA5 PE=1 SV=1;>tr|A7A1B7|A7A1B7_YEAS7 Kynureninase OS=Saccharomyces cerevisiae (strain YJM789) OX=307796 GN=BNA5 PE=3 SV=1;>tr|B3RHB9|B3RHB9_YEAS1 Kyn	8	1	1	1	2.9	51.031	453	0.0025733	9546400	561550	9546400
>sp|Q04373|PUF6_YEAST Pumilio homology domain family member 6 OS=Saccharomyces cerevisiae (strain ATCC 204508 / S288c) OX=559292 GN=PUF6 PE=1 SV=1;>tr|A6ZZ85|A6ZZ85_YEAS7 Pumilio-homology domain family OS=Saccharomyces cerevisiae (strain YJM789) OX=307796 GN=PUF6 PE=4 SV=1;>tr|B3LFH1|B3LFH1_YEAS1 Protein PUF6 OS=Saccharomyces cerevisiae (strain RM11-1a) OX=285006 GN=SCRG_00046 PE=4 SV=1;>tr|C7GKT…	>sp|Q04373|PUF6_YEAST Pumilio homology domain family member 6 OS=Saccharomyces cerevisiae (strain ATCC 204508 / S288c) OX=559292 GN=PUF6 PE=1 SV=1;>tr|A6ZZ85|A6ZZ85_YEAS7 Pumilio-homology domain family OS=Saccharomyces cerevisiae (strain YJM789) OX=307796	7	1	1	1	1.8	75.105	656	0.011673	15426000	550940	15426000
>sp|P00931|TRP_YEAST Tryptophan synthase OS=Saccharomyces cerevisiae (strain ATCC 204508 / S288c) OX=559292 GN=TRP5 PE=1 SV=1;>tr|A6ZUW8|A6ZUW8_YEAS7 Tryptophan synthase OS=Saccharomyces cerevisiae (strain YJM789) OX=307796 GN=TRP5 PE=3 SV=1;>tr|B3LIN9|B3LIN9_YEAS1 Tryptophan synthase OS=Saccharomyces cerevisiae (strain RM11-1a) OX=285006 GN=SCRG_01033 PE=3 SV=1;>tr|C7GS99|C7GS99_YEAS2 Tryptophan…	>sp|P00931|TRP_YEAST Tryptophan synthase OS=Saccharomyces cerevisiae (strain ATCC 204508 / S288c) OX=559292 GN=TRP5 PE=1 SV=1;>tr|A6ZUW8|A6ZUW8_YEAS7 Tryptophan synthase OS=Saccharomyces cerevisiae (strain YJM789) OX=307796 GN=TRP5 PE=3 SV=1;>tr|B3LIN9|B3L	8	1	1	1	1.6	76.625	707	1.1457e-31	21193000	543420	21193000
>sp|P39676|FHP_YEAST Flavohemoprotein OS=Saccharomyces cerevisiae (strain ATCC 204508 / S288c) OX=559292 GN=YHB1 PE=1 SV=2;>tr|A6ZUP2|A6ZUP2_YEAS7 Flavohemoglobin OS=Saccharomyces cerevisiae (strain YJM789) OX=307796 GN=YHB1 PE=1 SV=1;>tr|B3LI06|B3LI06_YEAS1 Bacterial hemoglobin OS=Saccharomyces cerevisiae (strain RM11-1a) OX=285006 GN=SCRG_00790 PE=3 SV=1;>tr|B5VJH4|B5VJH4_YEAS6 YGR234Wp-like pr…	>sp|P39676|FHP_YEAST Flavohemoprotein OS=Saccharomyces cerevisiae (strain ATCC 204508 / S288c) OX=559292 GN=YHB1 PE=1 SV=2;>tr|A6ZUP2|A6ZUP2_YEAS7 Flavohemoglobin OS=Saccharomyces cerevisiae (strain YJM789) OX=307796 GN=YHB1 PE=1 SV=1;>tr|B3LI06|B3LI06_YEA	8	1	1	1	3	44.646	399	0.0036948	9621200	534510	9621200
>tr|C7GVA5|C7GVA5_YEAS2 Tubulin alpha chain OS=Saccharomyces cerevisiae (strain JAY291) OX=574961 GN=TUB3 PE=3 SV=1;>sp|P09734|TBA3_YEAST Tubulin alpha-3 chain OS=Saccharomyces cerevisiae (strain ATCC 204508 / S288c) OX=559292 GN=TUB3 PE=1 SV=1;>tr|A6ZLU1|A6ZLU1_YEAS7 Tubulin alpha chain OS=Saccharomyces cerevisiae (strain YJM789) OX=307796 GN=TUB3 PE=3 SV=1;>tr|B3LLD6|B3LLD6_YEAS1 Tubulin alpha …	>tr|C7GVA5|C7GVA5_YEAS2 Tubulin alpha chain OS=Saccharomyces cerevisiae (strain JAY291) OX=574961 GN=TUB3 PE=3 SV=1;>sp|P09734|TBA3_YEAST Tubulin alpha-3 chain OS=Saccharomyces cerevisiae (strain ATCC 204508 / S288c) OX=559292 GN=TUB3 PE=1 SV=1;>tr|A6ZLU1|	8	2	2	2	2.9	49.765	446	3.2648e-07	10678000	533900	0
>sp|Q06063|DUS4_YEAST tRNA-dihydrouridine(20a/20b) synthase [NAD(P)+] OS=Saccharomyces cerevisiae (strain ATCC 204508 / S288c) OX=559292 GN=DUS4 PE=1 SV=1;>tr|N1P7C8|N1P7C8_YEASC tRNA-dihydrouridine synthase OS=Saccharomyces cerevisiae (strain CEN.PK113-7D) OX=889517 GN=CENPK1137D_775 PE=3 SV=1	>sp|Q06063|DUS4_YEAST tRNA-dihydrouridine(20a/20b) synthase [NAD(P)+] OS=Saccharomyces cerevisiae (strain ATCC 204508 / S288c) OX=559292 GN=DUS4 PE=1 SV=1;>tr|N1P7C8|N1P7C8_YEASC tRNA-dihydrouridine synthase OS=Saccharomyces cerevisiae (strain CEN.PK113-7D	2	1	1	1	2.7	41.696	367	0.031421	10103000	531750	10103000
>sp|Q01476|UBP2_YEAST Ubiquitin carboxyl-terminal hydrolase 2 OS=Saccharomyces cerevisiae (strain ATCC 204508 / S288c) OX=559292 GN=UBP2 PE=1 SV=2;>tr|A6ZNX1|A6ZNX1_YEAS7 Ubiquitin-specific protease OS=Saccharomyces cerevisiae (strain YJM789) OX=307796 GN=UBP2 PE=3 SV=1;>tr|B3LJG6|B3LJG6_YEAS1 Ubiquitin carboxyl-terminal hydrolase 2 OS=Saccharomyces cerevisiae (strain RM11-1a) OX=285006 GN=SCRG_0…	>sp|Q01476|UBP2_YEAST Ubiquitin carboxyl-terminal hydrolase 2 OS=Saccharomyces cerevisiae (strain ATCC 204508 / S288c) OX=559292 GN=UBP2 PE=1 SV=2;>tr|A6ZNX1|A6ZNX1_YEAS7 Ubiquitin-specific protease OS=Saccharomyces cerevisiae (strain YJM789) OX=307796 GN=	6	1	1	1	0.7	146.35	1272	0.0012057	33200000	526980	33200000
>sp|P36775|LONM_YEAST Lon protease homolog, mitochondrial OS=Saccharomyces cerevisiae (strain ATCC 204508 / S288c) OX=559292 GN=PIM1 PE=1 SV=2;>tr|A6ZKS6|A6ZKS6_YEAS7 Lon protease homolog, mitochondrial OS=Saccharomyces cerevisiae (strain YJM789) OX=307796 GN=PIM1 PE=3 SV=1;>tr|B3LNF9|B3LNF9_YEAS1 Lon protease homolog, mitochondrial OS=Saccharomyces cerevisiae (strain RM11-1a) OX=285006 GN=PIM1 P…	>sp|P36775|LONM_YEAST Lon protease homolog, mitochondrial OS=Saccharomyces cerevisiae (strain ATCC 204508 / S288c) OX=559292 GN=PIM1 PE=1 SV=2;>tr|A6ZKS6|A6ZKS6_YEAS7 Lon protease homolog, mitochondrial OS=Saccharomyces cerevisiae (strain YJM789) OX=307796	8	3	3	3	3.8	127.11	1133	1.6685e-12	32248000	520140	28745000
>sp|Q04792|DCE_YEAST Glutamate decarboxylase OS=Saccharomyces cerevisiae (strain ATCC 204508 / S288c) OX=559292 GN=GAD1 PE=1 SV=1;>tr|A6ZMW5|A6ZMW5_YEAS7 Glutamate decarboxylase OS=Saccharomyces cerevisiae (strain YJM789) OX=307796 GN=GAD1 PE=3 SV=1;>tr|B3LMD8|B3LMD8_YEAS1 Glutamate decarboxylase OS=Saccharomyces cerevisiae (strain RM11-1a) OX=285006 GN=SCRG_02145 PE=3 SV=1;>tr|B5VQ18|B5VQ18_YEAS…	>sp|Q04792|DCE_YEAST Glutamate decarboxylase OS=Saccharomyces cerevisiae (strain ATCC 204508 / S288c) OX=559292 GN=GAD1 PE=1 SV=1;>tr|A6ZMW5|A6ZMW5_YEAS7 Glutamate decarboxylase OS=Saccharomyces cerevisiae (strain YJM789) OX=307796 GN=GAD1 PE=3 SV=1;>tr|B3	9	1	1	1	1.7	65.989	585	0.003887	14847000	511950	14847000
>sp|P32500|NDC1_YEAST Nucleoporin NDC1 OS=Saccharomyces cerevisiae (strain ATCC 204508 / S288c) OX=559292 GN=NDC1 PE=1 SV=1;>tr|A6ZM31|A6ZM31_YEAS7 Nuclear pore complex subunit OS=Saccharomyces cerevisiae (strain YJM789) OX=307796 GN=NDC1 PE=4 SV=1;>tr|B3LLM1|B3LLM1_YEAS1 Nucleoporin NDC1 OS=Saccharomyces cerevisiae (strain RM11-1a) OX=285006 GN=SCRG_01864 PE=4 SV=1;>tr|B5VP95|B5VP95_YEAS6 YML031…	>sp|P32500|NDC1_YEAST Nucleoporin NDC1 OS=Saccharomyces cerevisiae (strain ATCC 204508 / S288c) OX=559292 GN=NDC1 PE=1 SV=1;>tr|A6ZM31|A6ZM31_YEAS7 Nuclear pore complex subunit OS=Saccharomyces cerevisiae (strain YJM789) OX=307796 GN=NDC1 PE=4 SV=1;>tr|B3L	8	1	1	1	1.8	74.133	655	0.00028098	13728000	490290	13728000
>sp|P36521|RM11_YEAST 54S ribosomal protein L11, mitochondrial OS=Saccharomyces cerevisiae (strain ATCC 204508 / S288c) OX=559292 GN=MRPL11 PE=1 SV=2;>tr|A6ZXD1|A6ZXD1_YEAS7 YmL11 OS=Saccharomyces cerevisiae (strain YJM789) OX=307796 GN=MRPL11 PE=4 SV=1;>tr|B3LH82|B3LH82_YEAS1 60S ribosomal protein L11, mitochondrial OS=Saccharomyces cerevisiae (strain RM11-1a) OX=285006 GN=SCRG_00692 PE=4 SV=1;>…	>sp|P36521|RM11_YEAST 54S ribosomal protein L11, mitochondrial OS=Saccharomyces cerevisiae (strain ATCC 204508 / S288c) OX=559292 GN=MRPL11 PE=1 SV=2;>tr|A6ZXD1|A6ZXD1_YEAS7 YmL11 OS=Saccharomyces cerevisiae (strain YJM789) OX=307796 GN=MRPL11 PE=4 SV=1;>t	8	1	1	1	4.8	28.515	249	0.0029325	8759900	486660	8759900
>sp|P53622|COPA_YEAST Coatomer subunit alpha OS=Saccharomyces cerevisiae (strain ATCC 204508 / S288c) OX=559292 GN=COP1 PE=1 SV=2;>tr|A6ZXI2|A6ZXI2_YEAS7 Coatomer subunit alpha OS=Saccharomyces cerevisiae (strain YJM789) OX=307796 GN=COP1 PE=4 SV=1;>tr|B3LH36|B3LH36_YEAS1 Coatomer subunit alpha OS=Saccharomyces cerevisiae (strain RM11-1a) OX=285006 GN=SCRG_00641 PE=4 SV=1;>tr|B5VFC3|B5VFC3_YEAS6 …	>sp|P53622|COPA_YEAST Coatomer subunit alpha OS=Saccharomyces cerevisiae (strain ATCC 204508 / S288c) OX=559292 GN=COP1 PE=1 SV=2;>tr|A6ZXI2|A6ZXI2_YEAS7 Coatomer subunit alpha OS=Saccharomyces cerevisiae (strain YJM789) OX=307796 GN=COP1 PE=4 SV=1;>tr|B3L	8	3	3	3	4.2	135.61	1201	4.1429e-11	28236000	470590	0
>sp|Q05812|MSC3_YEAST Meiotic sister-chromatid recombination protein 3 OS=Saccharomyces cerevisiae (strain ATCC 204508 / S288c) OX=559292 GN=MSC3 PE=1 SV=1;>tr|A7A1A6|A7A1A6_YEAS7 Meiotic sister-chromatid recombination-related protein OS=Saccharomyces cerevisiae (strain YJM789) OX=307796 GN=MSC3 PE=4 SV=1;>tr|B3RHA7|B3RHA7_YEAS1 Meiotic sister-chromatid recombination protein 3 OS=Saccharomyces ce…	>sp|Q05812|MSC3_YEAST Meiotic sister-chromatid recombination protein 3 OS=Saccharomyces cerevisiae (strain ATCC 204508 / S288c) OX=559292 GN=MSC3 PE=1 SV=1;>tr|A7A1A6|A7A1A6_YEAS7 Meiotic sister-chromatid recombination-related protein OS=Saccharomyces cere	7	1	1	1	1.4	80.529	728	0.0012233	14777000	461790	14777000
>sp|Q06010|STE23_YEAST A-factor-processing enzyme OS=Saccharomyces cerevisiae (strain ATCC 204508 / S288c) OX=559292 GN=STE23 PE=1 SV=2;>tr|A7A1R4|A7A1R4_YEAS7 Metalloprotease OS=Saccharomyces cerevisiae (strain YJM789) OX=307796 GN=STE23 PE=3 SV=1;>tr|B3RHQ4|B3RHQ4_YEAS1 A-factor-processing enzyme OS=Saccharomyces cerevisiae (strain RM11-1a) OX=285006 GN=SCRG_04329 PE=3 SV=1;>tr|B5VNS6|B5VNS6_YE…	>sp|Q06010|STE23_YEAST A-factor-processing enzyme OS=Saccharomyces cerevisiae (strain ATCC 204508 / S288c) OX=559292 GN=STE23 PE=1 SV=2;>tr|A7A1R4|A7A1R4_YEAS7 Metalloprotease OS=Saccharomyces cerevisiae (strain YJM789) OX=307796 GN=STE23 PE=3 SV=1;>tr|B3R	8	1	1	1	1.1	117.58	1027	0.022098	27584000	459730	27584000
>sp|P05694|METE_YEAST 5-methyltetrahydropteroyltriglutamate--homocysteine methyltransferase OS=Saccharomyces cerevisiae (strain ATCC 204508 / S288c) OX=559292 GN=MET6 PE=1 SV=4;>tr|A6ZR47|A6ZR47_YEAS7 5-methyltetrahydropteroyl triglutamate homocysteine methyltransferase OS=Saccharomyces cerevisiae (strain YJM789) OX=307796 GN=MET6 PE=3 SV=1;>tr|B3LRK9|B3LRK9_YEAS1 5-methyltetrahydropteroyl triglu…	>sp|P05694|METE_YEAST 5-methyltetrahydropteroyltriglutamate--homocysteine methyltransferase OS=Saccharomyces cerevisiae (strain ATCC 204508 / S288c) OX=559292 GN=MET6 PE=1 SV=4;>tr|A6ZR47|A6ZR47_YEAS7 5-methyltetrahydropteroyl triglutamate homocysteine met	11	1	1	1	1.2	85.859	767	0.018467	19186000	446180	19186000
>sp|P38080|AKL1_YEAST Serine/threonine-protein kinase AKL1 OS=Saccharomyces cerevisiae (strain ATCC 204508 / S288c) OX=559292 GN=AKL1 PE=1 SV=1;>tr|A6ZL04|A6ZL04_YEAS7 Ark family kinase-like protein OS=Saccharomyces cerevisiae (strain YJM789) OX=307796 GN=AKL1 PE=4 SV=1;>tr|B5VE24|B5VE24_YEAS6 YBR059Cp-like protein OS=Saccharomyces cerevisiae (strain AWRI1631) OX=545124 GN=AWRI1631_21470 PE=4 SV=…	>sp|P38080|AKL1_YEAST Serine/threonine-protein kinase AKL1 OS=Saccharomyces cerevisiae (strain ATCC 204508 / S288c) OX=559292 GN=AKL1 PE=1 SV=1;>tr|A6ZL04|A6ZL04_YEAS7 Ark family kinase-like protein OS=Saccharomyces cerevisiae (strain YJM789) OX=307796 GN=	7	1	1	1	1.3	123.99	1108	0.00045701	25535000	432800	25535000
>tr|A7A1Z6|A7A1Z6_YEAS7 Conserved protein OS=Saccharomyces cerevisiae (strain YJM789) OX=307796 GN=SCY_1706 PE=4 SV=1;>tr|B3LUG8|B3LUG8_YEAS1 VASt domain-containing protein OS=Saccharomyces cerevisiae (strain RM11-1a) OX=285006 GN=SCRG_05504 PE=4 SV=1;>tr|B5VHY4|B5VHY4_YEAS6 YFL042Cp-like protein OS=Saccharomyces cerevisiae (strain AWRI1631) OX=545124 GN=AWRI1631_60160 PE=4 SV=1;>tr|C7GY71|C7GY71…	>tr|A7A1Z6|A7A1Z6_YEAS7 Conserved protein OS=Saccharomyces cerevisiae (strain YJM789) OX=307796 GN=SCY_1706 PE=4 SV=1;>tr|B3LUG8|B3LUG8_YEAS1 VASt domain-containing protein OS=Saccharomyces cerevisiae (strain RM11-1a) OX=285006 GN=SCRG_05504 PE=4 SV=1;>tr|	6	1	1	1	1.9	76.315	674	0.0086933	15675000	423650	15675000
>sp|Q00955|ACAC_YEAST Acetyl-CoA carboxylase OS=Saccharomyces cerevisiae (strain ATCC 204508 / S288c) OX=559292 GN=ACC1 PE=1 SV=2;>tr|A6ZS90|A6ZS90_YEAS7 Acetyl CoA carboxylase OS=Saccharomyces cerevisiae (strain YJM789) OX=307796 GN=ACC1 PE=4 SV=1;>tr|B3LPM6|B3LPM6_YEAS1 Acetyl CoA carboxylase OS=Saccharomyces cerevisiae (strain RM11-1a) OX=285006 GN=SCRG_03126 PE=4 SV=1;>tr|C7GLN9|C7GLN9_YEAS2 …	>sp|Q00955|ACAC_YEAST Acetyl-CoA carboxylase OS=Saccharomyces cerevisiae (strain ATCC 204508 / S288c) OX=559292 GN=ACC1 PE=1 SV=2;>tr|A6ZS90|A6ZS90_YEAS7 Acetyl CoA carboxylase OS=Saccharomyces cerevisiae (strain YJM789) OX=307796 GN=ACC1 PE=4 SV=1;>tr|B3L	8	1	1	1	0.4	250.35	2233	0.020949	52305000	411850	52305000
>sp|P47116|PTK2_YEAST Serine/threonine-protein kinase PTK2/STK2 OS=Saccharomyces cerevisiae (strain ATCC 204508 / S288c) OX=559292 GN=PTK2 PE=1 SV=1;>tr|A6ZQ18|A6ZQ18_YEAS7 Putative serine/threonine protein kinase OS=Saccharomyces cerevisiae (strain YJM789) OX=307796 GN=PTK2 PE=4 SV=1;>tr|B5VLL2|B5VLL2_YEAS6 YJR059Wp-like protein OS=Saccharomyces cerevisiae (strain AWRI1631) OX=545124 GN=AWRI1631…	>sp|P47116|PTK2_YEAST Serine/threonine-protein kinase PTK2/STK2 OS=Saccharomyces cerevisiae (strain ATCC 204508 / S288c) OX=559292 GN=PTK2 PE=1 SV=1;>tr|A6ZQ18|A6ZQ18_YEAS7 Putative serine/threonine protein kinase OS=Saccharomyces cerevisiae (strain YJM789	7	1	1	1	2	91.399	818	1.6214e-24	16777000	409200	16777000
>sp|P06105|SC160_YEAST Protein SCP160 OS=Saccharomyces cerevisiae (strain ATCC 204508 / S288c) OX=559292 GN=SCP160 PE=1 SV=3;>tr|A6ZPP4|A6ZPP4_YEAS7 Conserved protein involved in the control of ploidy OS=Saccharomyces cerevisiae (strain YJM789) OX=307796 GN=SCP160 PE=4 SV=1;>tr|B3LQ32|B3LQ32_YEAS1 Protein SCP160 OS=Saccharomyces cerevisiae (strain RM11-1a) OX=285006 GN=SCRG_03590 PE=4 SV=1;>tr|B5…	>sp|P06105|SC160_YEAST Protein SCP160 OS=Saccharomyces cerevisiae (strain ATCC 204508 / S288c) OX=559292 GN=SCP160 PE=1 SV=3;>tr|A6ZPP4|A6ZPP4_YEAS7 Conserved protein involved in the control of ploidy OS=Saccharomyces cerevisiae (strain YJM789) OX=307796 G	8	1	1	1	0.7	134.81	1222	0.012084	29071000	403770	29071000
>sp|P25371|ADP1_YEAST Probable ATP-dependent permease OS=Saccharomyces cerevisiae (strain ATCC 204508 / S288c) OX=559292 GN=ADP1 PE=1 SV=2;>tr|A6ZTJ2|A6ZTJ2_YEAS7 ATP-dependent permease OS=Saccharomyces cerevisiae (strain YJM789) OX=307796 GN=ADP1 PE=4 SV=1;>tr|B3LU82|B3LU82_YEAS1 ABC transporter domain-containing protein OS=Saccharomyces cerevisiae (strain RM11-1a) OX=285006 GN=SCRG_05410 PE=4 S…	>sp|P25371|ADP1_YEAST Probable ATP-dependent permease OS=Saccharomyces cerevisiae (strain ATCC 204508 / S288c) OX=559292 GN=ADP1 PE=1 SV=2;>tr|A6ZTJ2|A6ZTJ2_YEAS7 ATP-dependent permease OS=Saccharomyces cerevisiae (strain YJM789) OX=307796 GN=ADP1 PE=4 SV=	7	1	1	1	1	117.23	1049	6.9755e-06	17352000	403540	17352000
>sp|A6ZPJ1|EIF3B_YEAS7 Eukaryotic translation initiation factor 3 subunit B OS=Saccharomyces cerevisiae (strain YJM789) OX=307796 GN=PRT1 PE=3 SV=1;>tr|B3LK18|B3LK18_YEAS1 Eukaryotic translation initiation factor 3 subunit B OS=Saccharomyces cerevisiae (strain RM11-1a) OX=285006 GN=PRT1 PE=3 SV=1;>tr|B5VSN9|B5VSN9_YEAS6 Eukaryotic translation initiation factor 3 subunit B OS=Saccharomyces cerevis…	>sp|A6ZPJ1|EIF3B_YEAS7 Eukaryotic translation initiation factor 3 subunit B OS=Saccharomyces cerevisiae (strain YJM789) OX=307796 GN=PRT1 PE=3 SV=1;>tr|B3LK18|B3LK18_YEAS1 Eukaryotic translation initiation factor 3 subunit B OS=Saccharomyces cerevisiae (st	8	2	2	2	2.2	88.328	765	0.00020722	16016000	390640	16016000
>sp|P22023|KRE5_YEAST Killer toxin-resistance protein 5 OS=Saccharomyces cerevisiae (strain ATCC 204508 / S288c) OX=559292 GN=KRE5 PE=1 SV=2;>tr|A6ZPG6|A6ZPG6_YEAS7 Killer toxin resistant protein OS=Saccharomyces cerevisiae (strain YJM789) OX=307796 GN=KRE5 PE=4 SV=1;>tr|B3LJZ5|B3LJZ5_YEAS1 Killer toxin-resistance protein 5 OS=Saccharomyces cerevisiae (strain RM11-1a) OX=285006 GN=SCRG_01713 PE=4…	>sp|P22023|KRE5_YEAST Killer toxin-resistance protein 5 OS=Saccharomyces cerevisiae (strain ATCC 204508 / S288c) OX=559292 GN=KRE5 PE=1 SV=2;>tr|A6ZPG6|A6ZPG6_YEAS7 Killer toxin resistant protein OS=Saccharomyces cerevisiae (strain YJM789) OX=307796 GN=KRE	8	1	1	1	1.1	156.48	1365	2.2479e-05	25690000	377790	25690000
>sp|P13663|DHAS_YEAST Aspartate-semialdehyde dehydrogenase OS=Saccharomyces cerevisiae (strain ATCC 204508 / S288c) OX=559292 GN=HOM2 PE=1 SV=1;>tr|A6ZYB6|A6ZYB6_YEAS7 Aspartic beta semi-aldehyde dehydrogenase OS=Saccharomyces cerevisiae (strain YJM789) OX=307796 GN=HOM2 PE=3 SV=1;>tr|B3LGC6|B3LGC6_YEAS1 Aspartic beta semi-aldehyde dehydrogenase OS=Saccharomyces cerevisiae (strain RM11-1a) OX=285…	>sp|P13663|DHAS_YEAST Aspartate-semialdehyde dehydrogenase OS=Saccharomyces cerevisiae (strain ATCC 204508 / S288c) OX=559292 GN=HOM2 PE=1 SV=1;>tr|A6ZYB6|A6ZYB6_YEAS7 Aspartic beta semi-aldehyde dehydrogenase OS=Saccharomyces cerevisiae (strain YJM789) OX	8	4	4	4	14.2	39.543	365	1.0183e-55	7480800	374040	0
>sp|P07806|SYV_YEAST Valine--tRNA ligase, mitochondrial OS=Saccharomyces cerevisiae (strain ATCC 204508 / S288c) OX=559292 GN=VAS1 PE=1 SV=2;>tr|A6ZV76|A6ZV76_YEAS7 Mitochondrial valyl-tRNA synthetase OS=Saccharomyces cerevisiae (strain YJM789) OX=307796 GN=VAS1 PE=3 SV=1;>tr|B3LID2|B3LID2_YEAS1 Valyl-tRNA synthetase, mitochondrial OS=Saccharomyces cerevisiae (strain RM11-1a) OX=285006 GN=SCRG_00…	>sp|P07806|SYV_YEAST Valine--tRNA ligase, mitochondrial OS=Saccharomyces cerevisiae (strain ATCC 204508 / S288c) OX=559292 GN=VAS1 PE=1 SV=2;>tr|A6ZV76|A6ZV76_YEAS7 Mitochondrial valyl-tRNA synthetase OS=Saccharomyces cerevisiae (strain YJM789) OX=307796 G	8	2	2	2	3	125.77	1104	0.00011326	23482000	372730	0
>sp|P53739|FPK1_YEAST Flippase kinase 1 OS=Saccharomyces cerevisiae (strain ATCC 204508 / S288c) OX=559292 GN=FPK1 PE=1 SV=1;>tr|B3LPJ6|B3LPJ6_YEAS1 Uncharacterized protein OS=Saccharomyces cerevisiae (strain RM11-1a) OX=285006 GN=SCRG_03095 PE=4 SV=1;>tr|C7GLL0|C7GLL0_YEAS2 YNR047W-like protein OS=Saccharomyces cerevisiae (strain JAY291) OX=574961 GN=C1Q_01160 PE=4 SV=1;>tr|C8ZFS6|C8ZFS6_YEAS8 E…	>sp|P53739|FPK1_YEAST Flippase kinase 1 OS=Saccharomyces cerevisiae (strain ATCC 204508 / S288c) OX=559292 GN=FPK1 PE=1 SV=1;>tr|B3LPJ6|B3LPJ6_YEAS1 Uncharacterized protein OS=Saccharomyces cerevisiae (strain RM11-1a) OX=285006 GN=SCRG_03095 PE=4 SV=1;>tr|	5	1	1	1	1.5	100.55	893	3.5382e-05	12938000	331740	12938000
>sp|P19524|MYO2_YEAST Myosin-2 OS=Saccharomyces cerevisiae (strain ATCC 204508 / S288c) OX=559292 GN=MYO2 PE=1 SV=1;>tr|A6ZPF8|A6ZPF8_YEAS7 Class V myosin OS=Saccharomyces cerevisiae (strain YJM789) OX=307796 GN=MYO2 PE=3 SV=1;>tr|B3LJY7|B3LJY7_YEAS1 Class V myosin OS=Saccharomyces cerevisiae (strain RM11-1a) OX=285006 GN=SCRG_01705 PE=3 SV=1;>tr|C7GNT8|C7GNT8_YEAS2 Myo2p OS=Saccharomyces cerevis…	>sp|P19524|MYO2_YEAST Myosin-2 OS=Saccharomyces cerevisiae (strain ATCC 204508 / S288c) OX=559292 GN=MYO2 PE=1 SV=1;>tr|A6ZPF8|A6ZPF8_YEAS7 Class V myosin OS=Saccharomyces cerevisiae (strain YJM789) OX=307796 GN=MYO2 PE=3 SV=1;>tr|B3LJY7|B3LJY7_YEAS1 Class	8	1	1	1	0.8	180.68	1574	0.01513	28677000	325870	28677000
>sp|P32521|PAN1_YEAST Actin cytoskeleton-regulatory complex protein PAN1 OS=Saccharomyces cerevisiae (strain ATCC 204508 / S288c) OX=559292 GN=PAN1 PE=1 SV=2;>tr|N1P975|N1P975_YEASC Pan1p OS=Saccharomyces cerevisiae (strain CEN.PK113-7D) OX=889517 GN=CENPK1137D_5070 PE=4 SV=1;>tr|C7GJG6|C7GJG6_YEAS2 Pan1p OS=Saccharomyces cerevisiae (strain JAY291) OX=574961 GN=PAN1 PE=4 SV=1;>tr|B3LTK3|B3LTK3_YE…	>sp|P32521|PAN1_YEAST Actin cytoskeleton-regulatory complex protein PAN1 OS=Saccharomyces cerevisiae (strain ATCC 204508 / S288c) OX=559292 GN=PAN1 PE=1 SV=2;>tr|N1P975|N1P975_YEASC Pan1p OS=Saccharomyces cerevisiae (strain CEN.PK113-7D) OX=889517 GN=CENPK	7	1	1	1	1.3	160.27	1480	1.7952e-07	14638000	318220	14638000
>tr|A6ZKQ0|A6ZKQ0_YEAS7 EH domains and endocytosis-related protein OS=Saccharomyces cerevisiae (strain YJM789) OX=307796 GN=EDE1 PE=4 SV=1;>tr|B3LNI5|B3LNI5_YEAS1 Uncharacterized protein OS=Saccharomyces cerevisiae (strain RM11-1a) OX=285006 GN=SCRG_03011 PE=4 SV=1;>tr|C7GNB6|C7GNB6_YEAS2 Ede1p OS=Saccharomyces cerevisiae (strain JAY291) OX=574961 GN=EDE1 PE=4 SV=1;>tr|N1P9Q1|N1P9Q1_YEASC Ede1p O…	>tr|A6ZKQ0|A6ZKQ0_YEAS7 EH domains and endocytosis-related protein OS=Saccharomyces cerevisiae (strain YJM789) OX=307796 GN=EDE1 PE=4 SV=1;>tr|B3LNI5|B3LNI5_YEAS1 Uncharacterized protein OS=Saccharomyces cerevisiae (strain RM11-1a) OX=285006 GN=SCRG_03011	9	3	3	3	2.8	150.75	1381	3.5478e-08	18643000	315980	0
>sp|P39522|ILV3_YEAST Dihydroxy-acid dehydratase, mitochondrial OS=Saccharomyces cerevisiae (strain ATCC 204508 / S288c) OX=559292 GN=ILV3 PE=1 SV=2;>tr|A6ZPY4|A6ZPY4_YEAS7 Dihydroxyacid dehydratase OS=Saccharomyces cerevisiae (strain YJM789) OX=307796 GN=ILV3 PE=3 SV=1;>tr|B3LQB4|B3LQB4_YEAS1 Dihydroxyacid dehydratase OS=Saccharomyces cerevisiae (strain RM11-1a) OX=285006 GN=SCRG_03677 PE=3 SV=1…	>sp|P39522|ILV3_YEAST Dihydroxy-acid dehydratase, mitochondrial OS=Saccharomyces cerevisiae (strain ATCC 204508 / S288c) OX=559292 GN=ILV3 PE=1 SV=2;>tr|A6ZPY4|A6ZPY4_YEAS7 Dihydroxyacid dehydratase OS=Saccharomyces cerevisiae (strain YJM789) OX=307796 GN=	8	1	1	1	2.2	62.86	585	0.0057961	8789600	313910	8789600
>tr|A6ZPW2|A6ZPW2_YEAS7 Adenylate cyclase OS=Saccharomyces cerevisiae (strain YJM789) OX=307796 GN=CYR1 PE=4 SV=1;>tr|G2WH05|G2WH05_YEASK K7_Cyr1p OS=Saccharomyces cerevisiae (strain Kyokai no. 7 / NBRC 101557) OX=721032 GN=K7_CYR1 PE=4 SV=1;>tr|K7Q8W6|K7Q8W6_YEASX Adenylate cyclase OS=Saccharomyces cerevisiae OX=4932 GN=CYR1 PE=4 SV=1;>tr|K7QCP5|K7QCP5_YEASX Adenylate cyclase OS=Saccharomyces ce…	>tr|A6ZPW2|A6ZPW2_YEAS7 Adenylate cyclase OS=Saccharomyces cerevisiae (strain YJM789) OX=307796 GN=CYR1 PE=4 SV=1;>tr|G2WH05|G2WH05_YEASK K7_Cyr1p OS=Saccharomyces cerevisiae (strain Kyokai no. 7 / NBRC 101557) OX=721032 GN=K7_CYR1 PE=4 SV=1;>tr|K7Q8W6|K7Q	8	2	2	2	1.3	228.89	2034	3.9815e-17	30097000	292200	14522000
>sp|Q04636|POB3_YEAST FACT complex subunit POB3 OS=Saccharomyces cerevisiae (strain ATCC 204508 / S288c) OX=559292 GN=POB3 PE=1 SV=1;>tr|A6ZLZ6|A6ZLZ6_YEAS7 FACT complex subunit POB3 OS=Saccharomyces cerevisiae (strain YJM789) OX=307796 GN=POB3 PE=3 SV=1;>tr|B3LLI6|B3LLI6_YEAS1 FACT complex subunit POB3 OS=Saccharomyces cerevisiae (strain RM11-1a) OX=285006 GN=SCRG_01829 PE=3 SV=1;>tr|B5VP62|B5VP…	>sp|Q04636|POB3_YEAST FACT complex subunit POB3 OS=Saccharomyces cerevisiae (strain ATCC 204508 / S288c) OX=559292 GN=POB3 PE=1 SV=1;>tr|A6ZLZ6|A6ZLZ6_YEAS7 FACT complex subunit POB3 OS=Saccharomyces cerevisiae (strain YJM789) OX=307796 GN=POB3 PE=3 SV=1;>	8	2	2	2	2	62.993	552	0.00017696	8422000	290410	0
>sp|P32074|COPG_YEAST Coatomer subunit gamma OS=Saccharomyces cerevisiae (strain ATCC 204508 / S288c) OX=559292 GN=SEC21 PE=1 SV=2;>tr|A6ZSJ1|A6ZSJ1_YEAS7 Coatomer subunit gamma OS=Saccharomyces cerevisiae (strain YJM789) OX=307796 GN=SEC21 PE=3 SV=1;>tr|B3LPC5|B3LPC5_YEAS1 Coatomer subunit gamma OS=Saccharomyces cerevisiae (strain RM11-1a) OX=285006 GN=SCRG_03413 PE=3 SV=1;>tr|B5VQD0|B5VQD0_YEAS…	>sp|P32074|COPG_YEAST Coatomer subunit gamma OS=Saccharomyces cerevisiae (strain ATCC 204508 / S288c) OX=559292 GN=SEC21 PE=1 SV=2;>tr|A6ZSJ1|A6ZSJ1_YEAS7 Coatomer subunit gamma OS=Saccharomyces cerevisiae (strain YJM789) OX=307796 GN=SEC21 PE=3 SV=1;>tr|B	8	1	1	1	1.8	104.83	935	0.0048849	13588000	277310	13588000
>sp|P39538|UBP12_YEAST Ubiquitin carboxyl-terminal hydrolase 12 OS=Saccharomyces cerevisiae (strain ATCC 204508 / S288c) OX=559292 GN=UBP12 PE=1 SV=1;>tr|A6ZQE0|A6ZQE0_YEAS7 Ubiquitin carboxyl-terminal hydrolase OS=Saccharomyces cerevisiae (strain YJM789) OX=307796 GN=UBP12 PE=3 SV=1;>tr|B3LPT1|B3LPT1_YEAS1 Ubiquitin carboxyl-terminal hydrolase 12 OS=Saccharomyces cerevisiae (strain RM11-1a) OX=2…	>sp|P39538|UBP12_YEAST Ubiquitin carboxyl-terminal hydrolase 12 OS=Saccharomyces cerevisiae (strain ATCC 204508 / S288c) OX=559292 GN=UBP12 PE=1 SV=1;>tr|A6ZQE0|A6ZQE0_YEAS7 Ubiquitin carboxyl-terminal hydrolase OS=Saccharomyces cerevisiae (strain YJM789)	7	1	1	1	0.9	143.19	1254	0.00038423	13425000	268500	13425000
>sp|P52891|NUP84_YEAST Nucleoporin NUP84 OS=Saccharomyces cerevisiae (strain ATCC 204508 / S288c) OX=559292 GN=NUP84 PE=1 SV=1;>tr|A6ZXL3|A6ZXL3_YEAS7 Nuclear pore complex protein OS=Saccharomyces cerevisiae (strain YJM789) OX=307796 GN=NUP84 PE=3 SV=1;>tr|B3LH07|B3LH07_YEAS1 Nuclear pore complex protein OS=Saccharomyces cerevisiae (strain RM11-1a) OX=285006 GN=SCRG_00611 PE=3 SV=1;>tr|C7GJK0|C7G…	>sp|P52891|NUP84_YEAST Nucleoporin NUP84 OS=Saccharomyces cerevisiae (strain ATCC 204508 / S288c) OX=559292 GN=NUP84 PE=1 SV=1;>tr|A6ZXL3|A6ZXL3_YEAS7 Nuclear pore complex protein OS=Saccharomyces cerevisiae (strain YJM789) OX=307796 GN=NUP84 PE=3 SV=1;>tr	8	1	1	1	1.4	83.634	726	0.0017102	8900100	261770	8900100
>sp|P42842|EMW1_YEAST Essential for maintenance of the cell wall protein 1 OS=Saccharomyces cerevisiae (strain ATCC 204508 / S288c) OX=559292 GN=EMW1 PE=1 SV=1;>tr|A6ZSG7|A6ZSG7_YEAS7 Conserved protein OS=Saccharomyces cerevisiae (strain YJM789) OX=307796 GN=SCY_4878 PE=4 SV=1;>tr|B3LPE7|B3LPE7_YEAS1 TPR_REGION domain-containing protein OS=Saccharomyces cerevisiae (strain RM11-1a) OX=285006 GN=SC…	>sp|P42842|EMW1_YEAST Essential for maintenance of the cell wall protein 1 OS=Saccharomyces cerevisiae (strain ATCC 204508 / S288c) OX=559292 GN=EMW1 PE=1 SV=1;>tr|A6ZSG7|A6ZSG7_YEAS7 Conserved protein OS=Saccharomyces cerevisiae (strain YJM789) OX=307796	7	1	1	1	1.4	102.34	904	0.0069333	13864000	261590	13864000
>sp|Q12494|KCS1_YEAST Inositol hexakisphosphate kinase 1 OS=Saccharomyces cerevisiae (strain ATCC 204508 / S288c) OX=559292 GN=KCS1 PE=1 SV=1;>tr|A6ZXY1|A6ZXY1_YEAS7 Kinase OS=Saccharomyces cerevisiae (strain YJM789) OX=307796 GN=KCS1 PE=3 SV=1;>tr|B3LGP6|B3LGP6_YEAS1 Kinase OS=Saccharomyces cerevisiae (strain RM11-1a) OX=285006 GN=SCRG_00493 PE=3 SV=1;>tr|G2WAC4|G2WAC4_YEASK Kinase OS=Saccharomy…	>sp|Q12494|KCS1_YEAST Inositol hexakisphosphate kinase 1 OS=Saccharomyces cerevisiae (strain ATCC 204508 / S288c) OX=559292 GN=KCS1 PE=1 SV=1;>tr|A6ZXY1|A6ZXY1_YEAS7 Kinase OS=Saccharomyces cerevisiae (strain YJM789) OX=307796 GN=KCS1 PE=3 SV=1;>tr|B3LGP6|	6	1	1	1	1.6	119.55	1050	0.00036031	12777000	236610	12777000
>tr|G2WG36|G2WG36_YEASK K7_Nup159p OS=Saccharomyces cerevisiae (strain Kyokai no. 7 / NBRC 101557) OX=721032 GN=K7_NUP159 PE=4 SV=1;>tr|A6ZVG2|A6ZVG2_YEAS7 Nucleoporin OS=Saccharomyces cerevisiae (strain YJM789) OX=307796 GN=NUP159 PE=4 SV=1;>tr|C8ZAD0|C8ZAD0_YEAS8 Nup159p OS=Saccharomyces cerevisiae (strain Lalvin EC1118 / Prise de mousse) OX=643680 GN=EC1118_1I12_0639g PE=4 SV=1;>tr|B5VKJ4|B5VK…	>tr|G2WG36|G2WG36_YEASK K7_Nup159p OS=Saccharomyces cerevisiae (strain Kyokai no. 7 / NBRC 101557) OX=721032 GN=K7_NUP159 PE=4 SV=1;>tr|A6ZVG2|A6ZVG2_YEAS7 Nucleoporin OS=Saccharomyces cerevisiae (strain YJM789) OX=307796 GN=NUP159 PE=4 SV=1;>tr|C8ZAD0|C8Z	7	1	1	1	0.7	166.35	1538	0.0025329	18459000	227890	18459000
>sp|P22147|XRN1_YEAST 5'-3' exoribonuclease 1 OS=Saccharomyces cerevisiae (strain ATCC 204508 / S288c) OX=559292 GN=XRN1 PE=1 SV=1;>tr|A6ZU13|A6ZU13_YEAS7 5'-3' exoribonuclease 1 OS=Saccharomyces cerevisiae (strain YJM789) OX=307796 GN=KEM1 PE=3 SV=1;>tr|B3LHM5|B3LHM5_YEAS1 5'-3' exoribonuclease 1 OS=Saccharomyces cerevisiae (strain RM11-1a) OX=285006 GN=SCRG_01164 PE=3 SV=1;>tr|C7GPN4|C7GPN4_YEA…	>sp|P22147|XRN1_YEAST 5-3 exoribonuclease 1 OS=Saccharomyces cerevisiae (strain ATCC 204508 / S288c) OX=559292 GN=XRN1 PE=1 SV=1;>tr|A6ZU13|A6ZU13_YEAS7 5-3 exoribonuclease 1 OS=Saccharomyces cerevisiae (strain YJM789) OX=307796 GN=KEM1 PE=3 SV=1;>tr|B	8	1	1	1	0.9	175.46	1528	6.6335e-05	16889000	225190	16889000
>sp|Q03640|TCB3_YEAST Tricalbin-3 OS=Saccharomyces cerevisiae (strain ATCC 204508 / S288c) OX=559292 GN=TCB3 PE=1 SV=1;>tr|A6ZLZ3|A6ZLZ3_YEAS7 Conserved protein OS=Saccharomyces cerevisiae (strain YJM789) OX=307796 GN=TCB3 PE=4 SV=1;>tr|B3LLI4|B3LLI4_YEAS1 Uncharacterized protein OS=Saccharomyces cerevisiae (strain RM11-1a) OX=285006 GN=SCRG_01826 PE=4 SV=1;>tr|C7GW08|C7GW08_YEAS2 Tcb3p OS=Saccha…	>sp|Q03640|TCB3_YEAST Tricalbin-3 OS=Saccharomyces cerevisiae (strain ATCC 204508 / S288c) OX=559292 GN=TCB3 PE=1 SV=1;>tr|A6ZLZ3|A6ZLZ3_YEAS7 Conserved protein OS=Saccharomyces cerevisiae (strain YJM789) OX=307796 GN=TCB3 PE=4 SV=1;>tr|B3LLI4|B3LLI4_YEAS1	8	1	1	1	0.9	171.07	1545	0.018025	13074000	189480	13074000
>tr|N1P515|N1P515_YEASC Boi2p OS=Saccharomyces cerevisiae (strain CEN.PK113-7D) OX=889517 GN=CENPK1137D_3526 PE=4 SV=1	>tr|N1P515|N1P515_YEASC Boi2p OS=Saccharomyces cerevisiae (strain CEN.PK113-7D) OX=889517 GN=CENPK1137D_3526 PE=4 SV=1	1	1	1	1	1.4	115.77	1040	0.0033567	8792500	183180	8792500
>sp|Q05022|RRP5_YEAST rRNA biogenesis protein RRP5 OS=Saccharomyces cerevisiae (strain ATCC 204508 / S288c) OX=559292 GN=RRP5 PE=1 SV=1;>tr|A6ZMU1|A6ZMU1_YEAS7 U3 snoRNP protein OS=Saccharomyces cerevisiae (strain YJM789) OX=307796 GN=RRP5 PE=4 SV=1;>tr|C8ZF93|C8ZF93_YEAS8 Rrp5p OS=Saccharomyces cerevisiae (strain Lalvin EC1118 / Prise de mousse) OX=643680 GN=EC1118_1M3_4291g PE=4 SV=1;>tr|G2WKT6…	>sp|Q05022|RRP5_YEAST rRNA biogenesis protein RRP5 OS=Saccharomyces cerevisiae (strain ATCC 204508 / S288c) OX=559292 GN=RRP5 PE=1 SV=1;>tr|A6ZMU1|A6ZMU1_YEAS7 U3 snoRNP protein OS=Saccharomyces cerevisiae (strain YJM789) OX=307796 GN=RRP5 PE=4 SV=1;>tr|C8	8	2	2	2	1.3	193.13	1729	3.0617e-05	14180000	149270	14180000
>sp|Q03921|DOP1_YEAST Protein dopey OS=Saccharomyces cerevisiae (strain ATCC 204508 / S288c) OX=559292 GN=DOP1 PE=1 SV=1;>tr|A6ZYA1|A6ZYA1_YEAS7 Conserved protein OS=Saccharomyces cerevisiae (strain YJM789) OX=307796 GN=DOP1 PE=4 SV=1;>tr|C7GIP6|C7GIP6_YEAS2 Dop1p OS=Saccharomyces cerevisiae (strain JAY291) OX=574961 GN=DOP1 PE=4 SV=1;>tr|C8Z557|C8Z557_YEAS8 Dop1p OS=Saccharomyces cerevisiae (str…	>sp|Q03921|DOP1_YEAST Protein dopey OS=Saccharomyces cerevisiae (strain ATCC 204508 / S288c) OX=559292 GN=DOP1 PE=1 SV=1;>tr|A6ZYA1|A6ZYA1_YEAS7 Conserved protein OS=Saccharomyces cerevisiae (strain YJM789) OX=307796 GN=DOP1 PE=4 SV=1;>tr|C7GIP6|C7GIP6_YEA	7	1	1	1	1.1	194.69	1698	2.8555e-05	13021000	143090	13021000
>sp|P23615|SPT6_YEAST Transcription elongation factor SPT6 OS=Saccharomyces cerevisiae (strain ATCC 204508 / S288c) OX=559292 GN=SPT6 PE=1 SV=1;>tr|A6ZUC9|A6ZUC9_YEAS7 Transcription elongation factor Spt6 OS=Saccharomyces cerevisiae (strain YJM789) OX=307796 GN=SPT6 PE=3 SV=1;>tr|B3LIB3|B3LIB3_YEAS1 Transcription elongation factor Spt6 OS=Saccharomyces cerevisiae (strain RM11-1a) OX=285006 GN=SCR…	>sp|P23615|SPT6_YEAST Transcription elongation factor SPT6 OS=Saccharomyces cerevisiae (strain ATCC 204508 / S288c) OX=559292 GN=SPT6 PE=1 SV=1;>tr|A6ZUC9|A6ZUC9_YEAS7 Transcription elongation factor Spt6 OS=Saccharomyces cerevisiae (strain YJM789) OX=3077	6	1	1	1	0.9	168.29	1451	9.2157e-07	10545000	142500	10545000
>sp|P19097|FAS2_YEAST Fatty acid synthase subunit alpha OS=Saccharomyces cerevisiae (strain ATCC 204508 / S288c) OX=559292 GN=FAS2 PE=1 SV=2;>tr|A0A140KF01|A0A140KF01_YEASX Fatty acid synthase subunit alpha OS=Saccharomyces cerevisiae OX=4932 GN=FAS2 PE=3 SV=1;>tr|A6ZW24|A6ZW24_YEAS7 Fatty acid synthase subunit alpha OS=Saccharomyces cerevisiae (strain YJM789) OX=307796 GN=FAS2 PE=3 SV=1;>tr|B3LK…	>sp|P19097|FAS2_YEAST Fatty acid synthase subunit alpha OS=Saccharomyces cerevisiae (strain ATCC 204508 / S288c) OX=559292 GN=FAS2 PE=1 SV=2;>tr|A0A140KF01|A0A140KF01_YEASX Fatty acid synthase subunit alpha OS=Saccharomyces cerevisiae OX=4932 GN=FAS2 PE=3	9	1	1	1	0.5	206.94	1887	0.016365	5637600	54208	5637600
>sp|A6ZKR5|HEK2_YEAS7 Heterogeneous nuclear rnp K-like protein 2 OS=Saccharomyces cerevisiae (strain YJM789) OX=307796 GN=HEK2 PE=3 SV=1;>sp|B3LNH0|HEK2_YEAS1 Heterogeneous nuclear rnp K-like protein 2 OS=Saccharomyces cerevisiae (strain RM11-1a) OX=285006 GN=HEK2 PE=3 SV=1;>sp|C7GND0|HEK2_YEAS2 Heterogeneous nuclear rnp K-like protein 2 OS=Saccharomyces cerevisiae (strain JAY291) OX=574961 GN=HE…	>sp|A6ZKR5|HEK2_YEAS7 Heterogeneous nuclear rnp K-like protein 2 OS=Saccharomyces cerevisiae (strain YJM789) OX=307796 GN=HEK2 PE=3 SV=1;>sp|B3LNH0|HEK2_YEAS1 Heterogeneous nuclear rnp K-like protein 2 OS=Saccharomyces cerevisiae (strain RM11-1a) OX=285006	8	1		1	2.6	41.682	381	2.7597e-11	0	0	0
>sp|A6ZN26|EIF3C_YEAS7 Eukaryotic translation initiation factor 3 subunit C OS=Saccharomyces cerevisiae (strain YJM789) OX=307796 GN=NIP1 PE=3 SV=1;>sp|P32497|EIF3C_YEAST Eukaryotic translation initiation factor 3 subunit C OS=Saccharomyces cerevisiae (strain ATCC 204508 / S288c) OX=559292 GN=NIP1 PE=1 SV=2;>tr|B3LMJ7|B3LMJ7_YEAS1 Eukaryotic translation initiation factor 3 subunit C OS=Saccharomy…	>sp|A6ZN26|EIF3C_YEAS7 Eukaryotic translation initiation factor 3 subunit C OS=Saccharomyces cerevisiae (strain YJM789) OX=307796 GN=NIP1 PE=3 SV=1;>sp|P32497|EIF3C_YEAST Eukaryotic translation initiation factor 3 subunit C OS=Saccharomyces cerevisiae (str	8	1	1	1	2.2	93.219	812	5.3297e-11	0	0	0
>sp|A6ZNU5|RPIA_YEAS7 Ribose-5-phosphate isomerase OS=Saccharomyces cerevisiae (strain YJM789) OX=307796 GN=RKI1 PE=3 SV=1;>sp|Q12189|RPIA_YEAST Ribose-5-phosphate isomerase OS=Saccharomyces cerevisiae (strain ATCC 204508 / S288c) OX=559292 GN=RKI1 PE=1 SV=1;>tr|B3LJE1|B3LJE1_YEAS1 Ribose-5-phosphate ketol-isomerase OS=Saccharomyces cerevisiae (strain RM11-1a) OX=285006 GN=SCRG_01493 PE=4 SV=1;>t…	>sp|A6ZNU5|RPIA_YEAS7 Ribose-5-phosphate isomerase OS=Saccharomyces cerevisiae (strain YJM789) OX=307796 GN=RKI1 PE=3 SV=1;>sp|Q12189|RPIA_YEAST Ribose-5-phosphate isomerase OS=Saccharomyces cerevisiae (strain ATCC 204508 / S288c) OX=559292 GN=RKI1 PE=1 SV	7	1	1	1	2.7	28.258	258	0.00022911	0	0	0
>sp|A6ZRY1|OCA1_YEAS7 Putative tyrosine-protein phosphatase OCA1 OS=Saccharomyces cerevisiae (strain YJM789) OX=307796 GN=OCA1 PE=3 SV=1;>sp|P50946|OCA1_YEAST Putative tyrosine-protein phosphatase OCA1 OS=Saccharomyces cerevisiae (strain ATCC 204508 / S288c) OX=559292 GN=OCA1 PE=1 SV=1;>tr|B3LNV8|B3LNV8_YEAS1 Uncharacterized protein OS=Saccharomyces cerevisiae (strain RM11-1a) OX=285006 GN=SCRG_0…	>sp|A6ZRY1|OCA1_YEAS7 Putative tyrosine-protein phosphatase OCA1 OS=Saccharomyces cerevisiae (strain YJM789) OX=307796 GN=OCA1 PE=3 SV=1;>sp|P50946|OCA1_YEAST Putative tyrosine-protein phosphatase OCA1 OS=Saccharomyces cerevisiae (strain ATCC 204508 / S288	8	1	1	1	5.5	27.205	238	9.7076e-07	0	0	0
>sp|A6ZTX8|CTU1_YEAS7 Cytoplasmic tRNA 2-thiolation protein 1 OS=Saccharomyces cerevisiae (strain YJM789) OX=307796 GN=NCS6 PE=3 SV=1;>sp|B3LHQ7|CTU1_YEAS1 Cytoplasmic tRNA 2-thiolation protein 1 OS=Saccharomyces cerevisiae (strain RM11-1a) OX=285006 GN=NCS6 PE=3 SV=1;>sp|P53088|CTU1_YEAST Cytoplasmic tRNA 2-thiolation protein 1 OS=Saccharomyces cerevisiae (strain ATCC 204508 / S288c) OX=559292 G…	>sp|A6ZTX8|CTU1_YEAS7 Cytoplasmic tRNA 2-thiolation protein 1 OS=Saccharomyces cerevisiae (strain YJM789) OX=307796 GN=NCS6 PE=3 SV=1;>sp|B3LHQ7|CTU1_YEAS1 Cytoplasmic tRNA 2-thiolation protein 1 OS=Saccharomyces cerevisiae (strain RM11-1a) OX=285006 GN=NC	6	1	1	1	3.9	40.086	359	0.0088783	0	0	0
>sp|A6ZVI6|UTP25_YEAS7 U3 small nucleolar RNA-associated protein 25 OS=Saccharomyces cerevisiae (strain YJM789) OX=307796 GN=UTP25 PE=3 SV=1;>sp|B3LTT8|UTP25_YEAS1 U3 small nucleolar RNA-associated protein 25 OS=Saccharomyces cerevisiae (strain RM11-1a) OX=285006 GN=UTP25 PE=3 SV=1;>sp|C7GKL8|UTP25_YEAS2 U3 small nucleolar RNA-associated protein 25 OS=Saccharomyces cerevisiae (strain JAY291) OX=5…	>sp|A6ZVI6|UTP25_YEAS7 U3 small nucleolar RNA-associated protein 25 OS=Saccharomyces cerevisiae (strain YJM789) OX=307796 GN=UTP25 PE=3 SV=1;>sp|B3LTT8|UTP25_YEAS1 U3 small nucleolar RNA-associated protein 25 OS=Saccharomyces cerevisiae (strain RM11-1a) OX	6	1	1	1	2.6	84.077	721	1.8046e-05	0	0	0
>sp|P36006|MYO3_YEAST Myosin-3 OS=Saccharomyces cerevisiae (strain ATCC 204508 / S288c) OX=559292 GN=MYO3 PE=1 SV=4;>tr|N1P0R3|N1P0R3_YEASC Myo3p OS=Saccharomyces cerevisiae (strain CEN.PK113-7D) OX=889517 GN=CENPK1137D_1178 PE=3 SV=1;>sp|A6ZZJ1|MYO3_YEAS7 Myosin-3 OS=Saccharomyces cerevisiae (strain YJM789) OX=307796 GN=MYO3 PE=3 SV=1;>tr|B3LQX0|B3LQX0_YEAS1 Myosin I OS=Saccharomyces cerevisiae …	>sp|P36006|MYO3_YEAST Myosin-3 OS=Saccharomyces cerevisiae (strain ATCC 204508 / S288c) OX=559292 GN=MYO3 PE=1 SV=4;>tr|N1P0R3|N1P0R3_YEASC Myo3p OS=Saccharomyces cerevisiae (strain CEN.PK113-7D) OX=889517 GN=CENPK1137D_1178 PE=3 SV=1;>sp|A6ZZJ1|MYO3_YEAS7	8	1	1	1	0.9	142.45	1272	0.0045323	0	0	0
>sp|B3LJG1|RTC5_YEAS1 Restriction of telomere capping protein 5 OS=Saccharomyces cerevisiae (strain RM11-1a) OX=285006 GN=RTC5 PE=3 SV=1;>sp|C7GML8|RTC5_YEAS2 Restriction of telomere capping protein 5 OS=Saccharomyces cerevisiae (strain JAY291) OX=574961 GN=RTC5 PE=3 SV=1;>sp|C8ZI80|RTC5_YEAS8 Restriction of telomere capping protein 5 OS=Saccharomyces cerevisiae (strain Lalvin EC1118 / Prise de m…	>sp|B3LJG1|RTC5_YEAS1 Restriction of telomere capping protein 5 OS=Saccharomyces cerevisiae (strain RM11-1a) OX=285006 GN=RTC5 PE=3 SV=1;>sp|C7GML8|RTC5_YEAS2 Restriction of telomere capping protein 5 OS=Saccharomyces cerevisiae (strain JAY291) OX=574961 G	6	1	1	1	2.8	64.294	567	0.00094216	0	0	0
>tr|G2WI59|G2WI59_YEASK K7_Sap190ap OS=Saccharomyces cerevisiae (strain Kyokai no. 7 / NBRC 101557) OX=721032 GN=K7_SAP190a PE=4 SV=1;>sp|B5VMH6|SA190_YEAS6 SIT4-associating protein SAP190 OS=Saccharomyces cerevisiae (strain AWRI1631) OX=545124 GN=SAP190 PE=3 SV=1;>sp|C8ZCJ2|SA190_YEAS8 SIT4-associating protein SAP190 OS=Saccharomyces cerevisiae (strain Lalvin EC1118 / Prise de mousse) OX=643680 …	>tr|G2WI59|G2WI59_YEASK K7_Sap190ap OS=Saccharomyces cerevisiae (strain Kyokai no. 7 / NBRC 101557) OX=721032 GN=K7_SAP190a PE=4 SV=1;>sp|B5VMH6|SA190_YEAS6 SIT4-associating protein SAP190 OS=Saccharomyces cerevisiae (strain AWRI1631) OX=545124 GN=SAP190 P	5	1	1	1	2.3	117.32	1034	3.4306e-32	0	0	0
>sp|O14467|MBF1_YEAST Multiprotein-bridging factor 1 OS=Saccharomyces cerevisiae (strain ATCC 204508 / S288c) OX=559292 GN=MBF1 PE=1 SV=2;>tr|A6ZPD4|A6ZPD4_YEAS7 Multiprotein bridging factor OS=Saccharomyces cerevisiae (strain YJM789) OX=307796 GN=MBF1 PE=4 SV=1;>tr|B3LJW3|B3LJW3_YEAS1 Multiprotein OS=Saccharomyces cerevisiae (strain RM11-1a) OX=285006 GN=SCRG_01680 PE=4 SV=1;>tr|C7GNW2|C7GNW2_YE…	>sp|O14467|MBF1_YEAST Multiprotein-bridging factor 1 OS=Saccharomyces cerevisiae (strain ATCC 204508 / S288c) OX=559292 GN=MBF1 PE=1 SV=2;>tr|A6ZPD4|A6ZPD4_YEAS7 Multiprotein bridging factor OS=Saccharomyces cerevisiae (strain YJM789) OX=307796 GN=MBF1 PE=	7	1	1	1	7.9	16.403	151	1.7477e-05	0	0	0
>sp|P00358|G3P2_YEAST Glyceraldehyde-3-phosphate dehydrogenase 2 OS=Saccharomyces cerevisiae (strain ATCC 204508 / S288c) OX=559292 GN=TDH2 PE=1 SV=3;>tr|A6ZPX6|A6ZPX6_YEAS7 Glyceraldehyde-3-phosphate dehydrogenase OS=Saccharomyces cerevisiae (strain YJM789) OX=307796 GN=TDH2 PE=3 SV=1;>tr|B3LQA8|B3LQA8_YEAS1 Glyceraldehyde-3-phosphate dehydrogenase OS=Saccharomyces cerevisiae (strain RM11-1a) OX…	>sp|P00358|G3P2_YEAST Glyceraldehyde-3-phosphate dehydrogenase 2 OS=Saccharomyces cerevisiae (strain ATCC 204508 / S288c) OX=559292 GN=TDH2 PE=1 SV=3;>tr|A6ZPX6|A6ZPX6_YEAS7 Glyceraldehyde-3-phosphate dehydrogenase OS=Saccharomyces cerevisiae (strain YJM78	6	10	1	1	30.1	35.846	332	4.2449e-252	0	0	0
>sp|P00546|CDK1_YEAST Cyclin-dependent kinase 1 OS=Saccharomyces cerevisiae (strain ATCC 204508 / S288c) OX=559292 GN=CDC28 PE=1 SV=1;>tr|A6ZLA2|A6ZLA2_YEAS7 Cyclin-dependent protein kinase OS=Saccharomyces cerevisiae (strain YJM789) OX=307796 GN=CDC28 PE=3 SV=1;>tr|B3LMZ9|B3LMZ9_YEAS1 Cyclin-dependent protein kinase OS=Saccharomyces cerevisiae (strain RM11-1a) OX=285006 GN=SCRG_02810 PE=3 SV=1;>…	>sp|P00546|CDK1_YEAST Cyclin-dependent kinase 1 OS=Saccharomyces cerevisiae (strain ATCC 204508 / S288c) OX=559292 GN=CDC28 PE=1 SV=1;>tr|A6ZLA2|A6ZLA2_YEAS7 Cyclin-dependent protein kinase OS=Saccharomyces cerevisiae (strain YJM789) OX=307796 GN=CDC28 PE=	7	1	1	1	4	34.061	298	0.0052672	0	0	0
>sp|P02309|H4_YEAST Histone H4 OS=Saccharomyces cerevisiae (strain ATCC 204508 / S288c) OX=559292 GN=HHF1 PE=1 SV=2;>tr|A6ZKV6|A6ZKV6_YEAS7 Histone H4 OS=Saccharomyces cerevisiae (strain YJM789) OX=307796 GN=HHF1 PE=3 SV=1;>tr|B3LND1|B3LND1_YEAS1 Histone H4 OS=Saccharomyces cerevisiae (strain RM11-1a) OX=285006 GN=SCRG_02954 PE=3 SV=1;>tr|C7GM41|C7GM41_YEAS2 Histone H4 OS=Saccharomyces cerevisiae…	>sp|P02309|H4_YEAST Histone H4 OS=Saccharomyces cerevisiae (strain ATCC 204508 / S288c) OX=559292 GN=HHF1 PE=1 SV=2;>tr|A6ZKV6|A6ZKV6_YEAS7 Histone H4 OS=Saccharomyces cerevisiae (strain YJM789) OX=307796 GN=HHF1 PE=3 SV=1;>tr|B3LND1|B3LND1_YEAS1 Histone H	7	1	1	1	7.8	11.368	103	0.020223	0	0	0
>sp|P02992|EFTU_YEAST Elongation factor Tu, mitochondrial OS=Saccharomyces cerevisiae (strain ATCC 204508 / S288c) OX=559292 GN=TUF1 PE=1 SV=1;>tr|A6ZP32|A6ZP32_YEAS7 Elongation factor Tu OS=Saccharomyces cerevisiae (strain YJM789) OX=307796 GN=TUF1 PE=3 SV=1;>tr|B3LJL7|B3LJL7_YEAS1 Elongation factor Tu OS=Saccharomyces cerevisiae (strain RM11-1a) OX=285006 GN=SCRG_01579 PE=3 SV=1;>tr|B5VS71|B5VS…	>sp|P02992|EFTU_YEAST Elongation factor Tu, mitochondrial OS=Saccharomyces cerevisiae (strain ATCC 204508 / S288c) OX=559292 GN=TUF1 PE=1 SV=1;>tr|A6ZP32|A6ZP32_YEAS7 Elongation factor Tu OS=Saccharomyces cerevisiae (strain YJM789) OX=307796 GN=TUF1 PE=3 S	8	1	1	1	3.9	47.972	437	4.7417e-07	0	0	0
>sp|P04051|RPC1_YEAST DNA-directed RNA polymerase III subunit RPC1 OS=Saccharomyces cerevisiae (strain ATCC 204508 / S288c) OX=559292 GN=RPO31 PE=1 SV=1;>tr|A6ZNW4|A6ZNW4_YEAS7 DNA-directed RNA polymerase subunit OS=Saccharomyces cerevisiae (strain YJM789) OX=307796 GN=RPO31 PE=3 SV=1;>tr|C7GMM0|C7GMM0_YEAS2 DNA-directed RNA polymerase subunit OS=Saccharomyces cerevisiae (strain JAY291) OX=574961…	>sp|P04051|RPC1_YEAST DNA-directed RNA polymerase III subunit RPC1 OS=Saccharomyces cerevisiae (strain ATCC 204508 / S288c) OX=559292 GN=RPO31 PE=1 SV=1;>tr|A6ZNW4|A6ZNW4_YEAS7 DNA-directed RNA polymerase subunit OS=Saccharomyces cerevisiae (strain YJM789)	5	1	1	1	1.1	162.3	1460	0.0024165	0	0	0
>sp|P06704|CDC31_YEAST Cell division control protein 31 OS=Saccharomyces cerevisiae (strain ATCC 204508 / S288c) OX=559292 GN=CDC31 PE=1 SV=2;>tr|A6ZP95|A6ZP95_YEAS7 Nuclear pore complex subunit OS=Saccharomyces cerevisiae (strain YJM789) OX=307796 GN=CDC31 PE=4 SV=1;>tr|B3LJS5|B3LJS5_YEAS1 Cell division control protein 31 OS=Saccharomyces cerevisiae (strain RM11-1a) OX=285006 GN=SCRG_01640 PE=4 …	>sp|P06704|CDC31_YEAST Cell division control protein 31 OS=Saccharomyces cerevisiae (strain ATCC 204508 / S288c) OX=559292 GN=CDC31 PE=1 SV=2;>tr|A6ZP95|A6ZP95_YEAS7 Nuclear pore complex subunit OS=Saccharomyces cerevisiae (strain YJM789) OX=307796 GN=CDC3	7	1	1	1	7.5	18.751	161	0.011831	0	0	0
>sp|P06781|RHO2_YEAST GTP-binding protein RHO2 OS=Saccharomyces cerevisiae (strain ATCC 204508 / S288c) OX=559292 GN=RHO2 PE=1 SV=2;>tr|A6ZRZ1|A6ZRZ1_YEAS7 GTP-binding protein OS=Saccharomyces cerevisiae (strain YJM789) OX=307796 GN=RHO2 PE=4 SV=1;>tr|B3LNU8|B3LNU8_YEAS1 Protein RHO2 OS=Saccharomyces cerevisiae (strain RM11-1a) OX=285006 GN=SCRG_03225 PE=4 SV=1;>tr|C7GUN9|C7GUN9_YEAS2 Rho2p OS=Sa…	>sp|P06781|RHO2_YEAST GTP-binding protein RHO2 OS=Saccharomyces cerevisiae (strain ATCC 204508 / S288c) OX=559292 GN=RHO2 PE=1 SV=2;>tr|A6ZRZ1|A6ZRZ1_YEAS7 GTP-binding protein OS=Saccharomyces cerevisiae (strain YJM789) OX=307796 GN=RHO2 PE=4 SV=1;>tr|B3LN	9	1	1	1	7.3	21.479	192	0.0070188	0	0	0
>tr|B3LFI9|B3LFI9_YEAS1 Non-specific serine/threonine protein kinase OS=Saccharomyces cerevisiae (strain RM11-1a) OX=285006 GN=SCRG_00064 PE=4 SV=1;>tr|C7GKR6|C7GKR6_YEAS2 Non-specific serine/threonine protein kinase OS=Saccharomyces cerevisiae (strain JAY291) OX=574961 GN=SNF1 PE=4 SV=1;>tr|C8Z635|C8Z635_YEAS8 Non-specific serine/threonine protein kinase OS=Saccharomyces cerevisiae (strain Lalvi…	>tr|B3LFI9|B3LFI9_YEAS1 Non-specific serine/threonine protein kinase OS=Saccharomyces cerevisiae (strain RM11-1a) OX=285006 GN=SCRG_00064 PE=4 SV=1;>tr|C7GKR6|C7GKR6_YEAS2 Non-specific serine/threonine protein kinase OS=Saccharomyces cerevisiae (strain JAY	8	1	1	1	4.1	72.319	635	6.9037e-07	0	0	0
>sp|P07251|ATPA_YEAST ATP synthase subunit alpha, mitochondrial OS=Saccharomyces cerevisiae (strain ATCC 204508 / S288c) OX=559292 GN=ATP1 PE=1 SV=5;>tr|A6ZKK5|A6ZKK5_YEAS7 ATP synthase subunit alpha OS=Saccharomyces cerevisiae (strain YJM789) OX=307796 GN=ATP1 PE=3 SV=1;>tr|B3LNM9|B3LNM9_YEAS1 ATP synthase subunit alpha OS=Saccharomyces cerevisiae (strain RM11-1a) OX=285006 GN=SCRG_03056 PE=3 SV…	>sp|P07251|ATPA_YEAST ATP synthase subunit alpha, mitochondrial OS=Saccharomyces cerevisiae (strain ATCC 204508 / S288c) OX=559292 GN=ATP1 PE=1 SV=5;>tr|A6ZKK5|A6ZKK5_YEAS7 ATP synthase subunit alpha OS=Saccharomyces cerevisiae (strain YJM789) OX=307796 GN	10	1	1	1	1.3	58.607	545	0.013193	0	0	0
>sp|P09201|F16P_YEAST Fructose-1,6-bisphosphatase OS=Saccharomyces cerevisiae (strain ATCC 204508 / S288c) OX=559292 GN=FBP1 PE=1 SV=2;>tr|A7A1Q3|A7A1Q3_YEAS7 Fructose-1,6-bisphosphatase OS=Saccharomyces cerevisiae (strain YJM789) OX=307796 GN=FBP1 PE=3 SV=1;>tr|B3RHP3|B3RHP3_YEAS1 Fructose-1,6-bisphosphatase OS=Saccharomyces cerevisiae (strain RM11-1a) OX=285006 GN=SCRG_04318 PE=3 SV=1;>tr|B5VNR…	>sp|P09201|F16P_YEAST Fructose-1,6-bisphosphatase OS=Saccharomyces cerevisiae (strain ATCC 204508 / S288c) OX=559292 GN=FBP1 PE=1 SV=2;>tr|A7A1Q3|A7A1Q3_YEAS7 Fructose-1,6-bisphosphatase OS=Saccharomyces cerevisiae (strain YJM789) OX=307796 GN=FBP1 PE=3 SV	8	1	1	1	4.3	38.262	348	0.0010492	0	0	0
>sp|P0C0T4|RS25B_YEAST 40S ribosomal protein S25-B OS=Saccharomyces cerevisiae (strain ATCC 204508 / S288c) OX=559292 GN=RPS25B PE=1 SV=1;>sp|Q3E792|RS25A_YEAST 40S ribosomal protein S25-A OS=Saccharomyces cerevisiae (strain ATCC 204508 / S288c) OX=559292 GN=RPS25A PE=1 SV=1;>tr|A6ZV15|A6ZV15_YEAS7 Ribosomal protein S25A OS=Saccharomyces cerevisiae (strain YJM789) OX=307796 GN=RPS25A PE=4 SV=1;>t…	>sp|P0C0T4|RS25B_YEAST 40S ribosomal protein S25-B OS=Saccharomyces cerevisiae (strain ATCC 204508 / S288c) OX=559292 GN=RPS25B PE=1 SV=1;>sp|Q3E792|RS25A_YEAST 40S ribosomal protein S25-A OS=Saccharomyces cerevisiae (strain ATCC 204508 / S288c) OX=559292	15	1	1	1	8.3	12.009	108	0.0055915	0	0	0
>tr|C7GPZ3|C7GPZ3_YEAS2 40S ribosomal protein S21 OS=Saccharomyces cerevisiae (strain JAY291) OX=574961 GN=RPS21B PE=3 SV=1;>sp|P0C0V8|RS21A_YEAST 40S ribosomal protein S21-A OS=Saccharomyces cerevisiae (strain ATCC 204508 / S288c) OX=559292 GN=RPS21A PE=1 SV=1;>sp|Q3E754|RS21B_YEAST 40S ribosomal protein S21-B OS=Saccharomyces cerevisiae (strain ATCC 204508 / S288c) OX=559292 GN=RPS21B PE=1 SV=1…	>tr|C7GPZ3|C7GPZ3_YEAS2 40S ribosomal protein S21 OS=Saccharomyces cerevisiae (strain JAY291) OX=574961 GN=RPS21B PE=3 SV=1;>sp|P0C0V8|RS21A_YEAST 40S ribosomal protein S21-A OS=Saccharomyces cerevisiae (strain ATCC 204508 / S288c) OX=559292 GN=RPS21A PE=1	13	1	1	1	10.2	9.8589	88	0.01587	0	0	0
>sp|P0CX35|RS4A_YEAST 40S ribosomal protein S4-A OS=Saccharomyces cerevisiae (strain ATCC 204508 / S288c) OX=559292 GN=RPS4A PE=1 SV=1;>sp|P0CX36|RS4B_YEAST 40S ribosomal protein S4-B OS=Saccharomyces cerevisiae (strain ATCC 204508 / S288c) OX=559292 GN=RPS4B PE=1 SV=1;>tr|A6ZQA2|A6ZQA2_YEAS7 40S ribosomal protein S4 OS=Saccharomyces cerevisiae (strain YJM789) OX=307796 GN=RPS4A PE=3 SV=1;>tr|B3L…	>sp|P0CX35|RS4A_YEAST 40S ribosomal protein S4-A OS=Saccharomyces cerevisiae (strain ATCC 204508 / S288c) OX=559292 GN=RPS4A PE=1 SV=1;>sp|P0CX36|RS4B_YEAST 40S ribosomal protein S4-B OS=Saccharomyces cerevisiae (strain ATCC 204508 / S288c) OX=559292 GN=RP	8	1	1	1	3.4	29.41	261	0.013641	0	0	0
>sp|P13130|SS100_YEAST Sporulation-specific wall maturation protein OS=Saccharomyces cerevisiae (strain ATCC 204508 / S288c) OX=559292 GN=SPS100 PE=2 SV=1;>tr|A6ZT47|A6ZT47_YEAS7 Sporulation-specific cell wall maturation protein OS=Saccharomyces cerevisiae (strain YJM789) OX=307796 GN=SPS100 PE=4 SV=1;>tr|B3LSQ3|B3LSQ3_YEAS1 Sporulation-specific wall maturation protein OS=Saccharomyces cerevisiae…	>sp|P13130|SS100_YEAST Sporulation-specific wall maturation protein OS=Saccharomyces cerevisiae (strain ATCC 204508 / S288c) OX=559292 GN=SPS100 PE=2 SV=1;>tr|A6ZT47|A6ZT47_YEAS7 Sporulation-specific cell wall maturation protein OS=Saccharomyces cerevisiae	7	1	1	1	7.1	34.226	326	8.0165e-10	0	0	0
>sp|P14126|RL3_YEAST 60S ribosomal protein L3 OS=Saccharomyces cerevisiae (strain ATCC 204508 / S288c) OX=559292 GN=RPL3 PE=1 SV=4;>tr|A6ZNR5|A6ZNR5_YEAS7 Ribosomal protein L3 OS=Saccharomyces cerevisiae (strain YJM789) OX=307796 GN=RPL3 PE=3 SV=1;>tr|B3LJB2|B3LJB2_YEAS1 Ribosomal protein L3 OS=Saccharomyces cerevisiae (strain RM11-1a) OX=285006 GN=SCRG_01462 PE=3 SV=1;>tr|C7GX55|C7GX55_YEAS2 Rpl…	>sp|P14126|RL3_YEAST 60S ribosomal protein L3 OS=Saccharomyces cerevisiae (strain ATCC 204508 / S288c) OX=559292 GN=RPL3 PE=1 SV=4;>tr|A6ZNR5|A6ZNR5_YEAS7 Ribosomal protein L3 OS=Saccharomyces cerevisiae (strain YJM789) OX=307796 GN=RPL3 PE=3 SV=1;>tr|B3LJ	7	1	1	1	2.1	43.757	387	0.016621	0	0	0
>sp|P14742|GFA1_YEAST Glutamine--fructose-6-phosphate aminotransferase [isomerizing] OS=Saccharomyces cerevisiae (strain ATCC 204508 / S288c) OX=559292 GN=GFA1 PE=1 SV=4;>tr|A6ZZL3|A6ZZL3_YEAS7 Glucosamine-6-phosphate synthase OS=Saccharomyces cerevisiae (strain YJM789) OX=307796 GN=GFA1 PE=4 SV=1;>tr|B3LQZ2|B3LQZ2_YEAS1 Glucoseamine-6-phosphate synthase OS=Saccharomyces cerevisiae (strain RM11-1…	>sp|P14742|GFA1_YEAST Glutamine--fructose-6-phosphate aminotransferase [isomerizing] OS=Saccharomyces cerevisiae (strain ATCC 204508 / S288c) OX=559292 GN=GFA1 PE=1 SV=4;>tr|A6ZZL3|A6ZZL3_YEAS7 Glucosamine-6-phosphate synthase OS=Saccharomyces cerevisiae (	9	1	1	1	2.9	80.046	717	1.7583e-06	0	0	0
>sp|P14832|CYPH_YEAST Peptidyl-prolyl cis-trans isomerase OS=Saccharomyces cerevisiae (strain ATCC 204508 / S288c) OX=559292 GN=CPR1 PE=1 SV=3;>tr|A6ZYB4|A6ZYB4_YEAS7 Peptidyl-prolyl cis-trans isomerase OS=Saccharomyces cerevisiae (strain YJM789) OX=307796 GN=CPR1 PE=3 SV=1;>tr|B3LGC8|B3LGC8_YEAS1 Peptidyl-prolyl cis-trans isomerase OS=Saccharomyces cerevisiae (strain RM11-1a) OX=285006 GN=SCRG_0…	>sp|P14832|CYPH_YEAST Peptidyl-prolyl cis-trans isomerase OS=Saccharomyces cerevisiae (strain ATCC 204508 / S288c) OX=559292 GN=CPR1 PE=1 SV=3;>tr|A6ZYB4|A6ZYB4_YEAS7 Peptidyl-prolyl cis-trans isomerase OS=Saccharomyces cerevisiae (strain YJM789) OX=307796	8	1	1	1	4.3	17.39	162	0.025736	0	0	0
>sp|P16120|THRC_YEAST Threonine synthase OS=Saccharomyces cerevisiae (strain ATCC 204508 / S288c) OX=559292 GN=THR4 PE=1 SV=1;>tr|A6ZTN2|A6ZTN2_YEAS7 Threonine synthase OS=Saccharomyces cerevisiae (strain YJM789) OX=307796 GN=THR4 PE=4 SV=1;>tr|B3LUB6|B3LUB6_YEAS1 Threonine synthase OS=Saccharomyces cerevisiae (strain RM11-1a) OX=285006 GN=SCRG_05448 PE=4 SV=1;>tr|C7GJT3|C7GJT3_YEAS2 Thr4p OS=Sac…	>sp|P16120|THRC_YEAST Threonine synthase OS=Saccharomyces cerevisiae (strain ATCC 204508 / S288c) OX=559292 GN=THR4 PE=1 SV=1;>tr|A6ZTN2|A6ZTN2_YEAS7 Threonine synthase OS=Saccharomyces cerevisiae (strain YJM789) OX=307796 GN=THR4 PE=4 SV=1;>tr|B3LUB6|B3LU	8	1	1	1	2.1	57.474	514	0.00026876	0	0	0
>sp|P18239|ADT2_YEAST ADP,ATP carrier protein 2 OS=Saccharomyces cerevisiae (strain ATCC 204508 / S288c) OX=559292 GN=PET9 PE=1 SV=2;>tr|A6ZKR7|A6ZKR7_YEAS7 ADP/ATP carrier OS=Saccharomyces cerevisiae (strain YJM789) OX=307796 GN=PET9 PE=3 SV=1;>tr|B3LNG8|B3LNG8_YEAS1 ADP/ATP translocator OS=Saccharomyces cerevisiae (strain RM11-1a) OX=285006 GN=SCRG_02993 PE=3 SV=1;>tr|C7GND2|C7GND2_YEAS2 Pet9p …	>sp|P18239|ADT2_YEAST ADP,ATP carrier protein 2 OS=Saccharomyces cerevisiae (strain ATCC 204508 / S288c) OX=559292 GN=PET9 PE=1 SV=2;>tr|A6ZKR7|A6ZKR7_YEAS7 ADP/ATP carrier OS=Saccharomyces cerevisiae (strain YJM789) OX=307796 GN=PET9 PE=3 SV=1;>tr|B3LNG8|	8	1	1	1	3.1	34.426	318	0.0223	0	0	0
>sp|P20107|ZRC1_YEAST Zinc/cadmium resistance protein OS=Saccharomyces cerevisiae (strain ATCC 204508 / S288c) OX=559292 GN=ZRC1 PE=1 SV=2;>tr|A6ZMV7|A6ZMV7_YEAS7 Zinc resistance conferring protein OS=Saccharomyces cerevisiae (strain YJM789) OX=307796 GN=ZRC1 PE=4 SV=1;>tr|B3LMD2|B3LMD2_YEAS1 Zinc/cadmium resistance protein OS=Saccharomyces cerevisiae (strain RM11-1a) OX=285006 GN=SCRG_02139 PE=4…	>sp|P20107|ZRC1_YEAST Zinc/cadmium resistance protein OS=Saccharomyces cerevisiae (strain ATCC 204508 / S288c) OX=559292 GN=ZRC1 PE=1 SV=2;>tr|A6ZMV7|A6ZMV7_YEAS7 Zinc resistance conferring protein OS=Saccharomyces cerevisiae (strain YJM789) OX=307796 GN=Z	9	1	1	1	4.8	48.344	442	7.8522e-06	0	0	0
>sp|P20604|PP11_YEAST Serine/threonine-protein phosphatase PP1-1 OS=Saccharomyces cerevisiae (strain ATCC 204508 / S288c) OX=559292 GN=SIT4 PE=1 SV=1;>tr|A6ZXS7|A6ZXS7_YEAS7 Serine/threonine-protein phosphatase OS=Saccharomyces cerevisiae (strain YJM789) OX=307796 GN=SIT4 PE=3 SV=1;>tr|B3LGU6|B3LGU6_YEAS1 Serine/threonine-protein phosphatase OS=Saccharomyces cerevisiae (strain RM11-1a) OX=285006 …	>sp|P20604|PP11_YEAST Serine/threonine-protein phosphatase PP1-1 OS=Saccharomyces cerevisiae (strain ATCC 204508 / S288c) OX=559292 GN=SIT4 PE=1 SV=1;>tr|A6ZXS7|A6ZXS7_YEAS7 Serine/threonine-protein phosphatase OS=Saccharomyces cerevisiae (strain YJM789) O	8	1	1	1	3.2	35.537	311	0.003887	0	0	0
>sp|P22137|CLH_YEAST Clathrin heavy chain OS=Saccharomyces cerevisiae (strain ATCC 204508 / S288c) OX=559292 GN=CHC1 PE=1 SV=1;>tr|A6ZTY3|A6ZTY3_YEAS7 Clathrin heavy chain OS=Saccharomyces cerevisiae (strain YJM789) OX=307796 GN=CHC1 PE=3 SV=1;>tr|B3LHQ2|B3LHQ2_YEAS1 Clathrin heavy chain OS=Saccharomyces cerevisiae (strain RM11-1a) OX=285006 GN=SCRG_01193 PE=3 SV=1;>tr|B5VIC7|B5VIC7_YEAS6 Clathri…	>sp|P22137|CLH_YEAST Clathrin heavy chain OS=Saccharomyces cerevisiae (strain ATCC 204508 / S288c) OX=559292 GN=CHC1 PE=1 SV=1;>tr|A6ZTY3|A6ZTY3_YEAS7 Clathrin heavy chain OS=Saccharomyces cerevisiae (strain YJM789) OX=307796 GN=CHC1 PE=3 SV=1;>tr|B3LHQ2|B	8	1	1	1	0.5	187.23	1653	0.016438	0	0	0
>sp|P22579|SIN3_YEAST Transcriptional regulatory protein SIN3 OS=Saccharomyces cerevisiae (strain ATCC 204508 / S288c) OX=559292 GN=SIN3 PE=1 SV=2;>tr|A6ZNK2|A6ZNK2_YEAS7 Histone deacetylase complex DNA-binding subunit OS=Saccharomyces cerevisiae (strain YJM789) OX=307796 GN=SIN3 PE=4 SV=1;>tr|B3LJ52|B3LJ52_YEAS1 Paired amphipathic helix protein SIN3 OS=Saccharomyces cerevisiae (strain RM11-1a) O…	>sp|P22579|SIN3_YEAST Transcriptional regulatory protein SIN3 OS=Saccharomyces cerevisiae (strain ATCC 204508 / S288c) OX=559292 GN=SIN3 PE=1 SV=2;>tr|A6ZNK2|A6ZNK2_YEAS7 Histone deacetylase complex DNA-binding subunit OS=Saccharomyces cerevisiae (strain Y	8	1	1	1	0.9	174.84	1536	0.015555	0	0	0
>sp|P25554|SGF29_YEAST SAGA-associated factor 29 OS=Saccharomyces cerevisiae (strain ATCC 204508 / S288c) OX=559292 GN=SGF29 PE=1 SV=2;>tr|A6ZTH4|A6ZTH4_YEAS7 SAGA-associated factor OS=Saccharomyces cerevisiae (strain YJM789) OX=307796 GN=SGF29 PE=4 SV=1;>tr|B3LU65|B3LU65_YEAS1 SGF29 C-terminal domain-containing protein OS=Saccharomyces cerevisiae (strain RM11-1a) OX=285006 GN=SCRG_05392 PE=4 SV=…	>sp|P25554|SGF29_YEAST SAGA-associated factor 29 OS=Saccharomyces cerevisiae (strain ATCC 204508 / S288c) OX=559292 GN=SGF29 PE=1 SV=2;>tr|A6ZTH4|A6ZTH4_YEAS7 SAGA-associated factor OS=Saccharomyces cerevisiae (strain YJM789) OX=307796 GN=SGF29 PE=4 SV=1;>	8	1	1	1	5.8	29.381	259	0.0010012	0	0	0
>sp|P25605|ILV6_YEAST Acetolactate synthase small subunit, mitochondrial OS=Saccharomyces cerevisiae (strain ATCC 204508 / S288c) OX=559292 GN=ILV6 PE=1 SV=2;>tr|A6ZTH5|A6ZTH5_YEAS7 Isoleucine-plus-valine requiring protein OS=Saccharomyces cerevisiae (strain YJM789) OX=307796 GN=ILV6 PE=4 SV=1;>tr|B3LU66|B3LU66_YEAS1 Acetolactate synthase small subunit, mitochondrial OS=Saccharomyces cerevisiae (…	>sp|P25605|ILV6_YEAST Acetolactate synthase small subunit, mitochondrial OS=Saccharomyces cerevisiae (strain ATCC 204508 / S288c) OX=559292 GN=ILV6 PE=1 SV=2;>tr|A6ZTH5|A6ZTH5_YEAS7 Isoleucine-plus-valine requiring protein OS=Saccharomyces cerevisiae (stra	9	1	1	1	3.9	33.986	309	1.0892e-31	0	0	0
>sp|P25632|RSC6_YEAST Chromatin structure-remodeling complex protein RSC6 OS=Saccharomyces cerevisiae (strain ATCC 204508 / S288c) OX=559292 GN=RSC6 PE=1 SV=1;>tr|A6ZTN1|A6ZTN1_YEAS7 RSC complex subunit OS=Saccharomyces cerevisiae (strain YJM789) OX=307796 GN=RSC6 PE=4 SV=1;>tr|B3LUB5|B3LUB5_YEAS1 Chromatin structure remodeling complex protein RSC6 OS=Saccharomyces cerevisiae (strain RM11-1a) OX=…	>sp|P25632|RSC6_YEAST Chromatin structure-remodeling complex protein RSC6 OS=Saccharomyces cerevisiae (strain ATCC 204508 / S288c) OX=559292 GN=RSC6 PE=1 SV=1;>tr|A6ZTN1|A6ZTN1_YEAS7 RSC complex subunit OS=Saccharomyces cerevisiae (strain YJM789) OX=307796	7	1	1	1	3.1	54.164	483	9.987e-05	0	0	0
>tr|C7GMN8|C7GMN8_YEAS2 40S ribosomal protein S7 OS=Saccharomyces cerevisiae (strain JAY291) OX=574961 GN=RPS7A PE=3 SV=1;>tr|C7GUP5|C7GUP5_YEAS2 40S ribosomal protein S7 OS=Saccharomyces cerevisiae (strain JAY291) OX=574961 GN=RPS7B PE=3 SV=1;>tr|E9P9B7|E9P9B7_YEASX 40S ribosomal protein S7 OS=Saccharomyces cerevisiae OX=4932 GN=RPS7B PE=3 SV=1;>sp|P26786|RS7A_YEAST 40S ribosomal protein S7-A OS…	>tr|C7GMN8|C7GMN8_YEAS2 40S ribosomal protein S7 OS=Saccharomyces cerevisiae (strain JAY291) OX=574961 GN=RPS7A PE=3 SV=1;>tr|C7GUP5|C7GUP5_YEAS2 40S ribosomal protein S7 OS=Saccharomyces cerevisiae (strain JAY291) OX=574961 GN=RPS7B PE=3 SV=1;>tr|E9P9B7|E	15	1	1	1	4.2	21.721	191	0.02005	0	0	0
>tr|B5VDI7|B5VDI7_YEAS6 YAL034Cp-like protein OS=Saccharomyces cerevisiae (strain AWRI1631) OX=545124 GN=AWRI1631_10280 PE=4 SV=1;>sp|P28003|FUN19_YEAST SWIRM domain-containing protein FUN19 OS=Saccharomyces cerevisiae (strain ATCC 204508 / S288c) OX=559292 GN=FUN19 PE=1 SV=3;>tr|A7A0D4|A7A0D4_YEAS7 Conserved protein OS=Saccharomyces cerevisiae (strain YJM789) OX=307796 GN=FUN19 PE=4 SV=1;>tr|B3L…	>tr|B5VDI7|B5VDI7_YEAS6 YAL034Cp-like protein OS=Saccharomyces cerevisiae (strain AWRI1631) OX=545124 GN=AWRI1631_10280 PE=4 SV=1;>sp|P28003|FUN19_YEAST SWIRM domain-containing protein FUN19 OS=Saccharomyces cerevisiae (strain ATCC 204508 / S288c) OX=55929	8	1	1	1	3.7	53.107	463	0.00096859	0	0	0
>sp|P28241|IDH2_YEAST Isocitrate dehydrogenase [NAD] subunit 2, mitochondrial OS=Saccharomyces cerevisiae (strain ATCC 204508 / S288c) OX=559292 GN=IDH2 PE=1 SV=1;>tr|A6ZNY2|A6ZNY2_YEAS7 Isocitrate dehydrogenase [NAD] subunit, mitochondrial OS=Saccharomyces cerevisiae (strain YJM789) OX=307796 GN=IDH2 PE=3 SV=1;>tr|C7GN86|C7GN86_YEAS2 Isocitrate dehydrogenase [NAD] subunit, mitochondrial OS=Sacch…	>sp|P28241|IDH2_YEAST Isocitrate dehydrogenase [NAD] subunit 2, mitochondrial OS=Saccharomyces cerevisiae (strain ATCC 204508 / S288c) OX=559292 GN=IDH2 PE=1 SV=1;>tr|A6ZNY2|A6ZNY2_YEAS7 Isocitrate dehydrogenase [NAD] subunit, mitochondrial OS=Saccharomyce	6	1	1	1	2.4	39.739	369	0.01206	0	0	0
>sp|P30624|LCF1_YEAST Long-chain-fatty-acid--CoA ligase 1 OS=Saccharomyces cerevisiae (strain ATCC 204508 / S288c) OX=559292 GN=FAA1 PE=1 SV=1;>tr|A6ZPF1|A6ZPF1_YEAS7 Long chain fatty acyl-CoA synthetase OS=Saccharomyces cerevisiae (strain YJM789) OX=307796 GN=FAA1 PE=4 SV=1;>tr|B3LJY1|B3LJY1_YEAS1 Long chain fatty acyl:CoA synthetase OS=Saccharomyces cerevisiae (strain RM11-1a) OX=285006 GN=SCRG…	>sp|P30624|LCF1_YEAST Long-chain-fatty-acid--CoA ligase 1 OS=Saccharomyces cerevisiae (strain ATCC 204508 / S288c) OX=559292 GN=FAA1 PE=1 SV=1;>tr|A6ZPF1|A6ZPF1_YEAS7 Long chain fatty acyl-CoA synthetase OS=Saccharomyces cerevisiae (strain YJM789) OX=30779	8	1	1	1	1.6	77.865	700	0.0074712	0	0	0
>sp|P31385|DEP1_YEAST Transcriptional regulatory protein DEP1 OS=Saccharomyces cerevisiae (strain ATCC 204508 / S288c) OX=559292 GN=DEP1 PE=1 SV=3;>tr|A7A0F6|A7A0F6_YEAS7 Conserved protein OS=Saccharomyces cerevisiae (strain YJM789) OX=307796 GN=DEP1 PE=4 SV=1;>tr|C8Z3L7|C8Z3L7_YEAS8 Dep1p OS=Saccharomyces cerevisiae (strain Lalvin EC1118 / Prise de mousse) OX=643680 GN=EC1118_1A20_0727g PE=4 SV=…	>sp|P31385|DEP1_YEAST Transcriptional regulatory protein DEP1 OS=Saccharomyces cerevisiae (strain ATCC 204508 / S288c) OX=559292 GN=DEP1 PE=1 SV=3;>tr|A7A0F6|A7A0F6_YEAS7 Conserved protein OS=Saccharomyces cerevisiae (strain YJM789) OX=307796 GN=DEP1 PE=4	5	1	1	1	3.5	46.977	405	2.5285e-05	0	0	0
>sp|P32377|MVD1_YEAST Diphosphomevalonate decarboxylase OS=Saccharomyces cerevisiae (strain ATCC 204508 / S288c) OX=559292 GN=MVD1 PE=1 SV=2;>tr|A6ZSB7|A6ZSB7_YEAS7 Diphosphomevalonate decarboxylase OS=Saccharomyces cerevisiae (strain YJM789) OX=307796 GN=MVD1 PE=3 SV=1;>tr|B3LPK0|B3LPK0_YEAS1 Diphosphomevalonate decarboxylase OS=Saccharomyces cerevisiae (strain RM11-1a) OX=285006 GN=SCRG_03099 P…	>sp|P32377|MVD1_YEAST Diphosphomevalonate decarboxylase OS=Saccharomyces cerevisiae (strain ATCC 204508 / S288c) OX=559292 GN=MVD1 PE=1 SV=2;>tr|A6ZSB7|A6ZSB7_YEAS7 Diphosphomevalonate decarboxylase OS=Saccharomyces cerevisiae (strain YJM789) OX=307796 GN=	8	1	1	1	2	44.115	396	1.507e-08	0	0	0
>sp|P32447|ASF1_YEAST Histone chaperone ASF1 OS=Saccharomyces cerevisiae (strain ATCC 204508 / S288c) OX=559292 GN=ASF1 PE=1 SV=1;>tr|B3LQ02|B3LQ02_YEAS1 Histone chaperone OS=Saccharomyces cerevisiae (strain RM11-1a) OX=285006 GN=SCRG_03558 PE=3 SV=1;>tr|B5VL60|B5VL60_YEAS6 Histone chaperone OS=Saccharomyces cerevisiae (strain AWRI1631) OX=545124 GN=AWRI1631_100840 PE=3 SV=1;>tr|C7GQ11|C7GQ11_YEA…	>sp|P32447|ASF1_YEAST Histone chaperone ASF1 OS=Saccharomyces cerevisiae (strain ATCC 204508 / S288c) OX=559292 GN=ASF1 PE=1 SV=1;>tr|B3LQ02|B3LQ02_YEAS1 Histone chaperone OS=Saccharomyces cerevisiae (strain RM11-1a) OX=285006 GN=SCRG_03558 PE=3 SV=1;>tr|B	7	1	1	1	4.7	31.603	279	0.0035699	0	0	0
>tr|C7GTA9|C7GTA9_YEAS2 Efb1p OS=Saccharomyces cerevisiae (strain JAY291) OX=574961 GN=EFB1 PE=3 SV=1;>tr|A7A0G4|A7A0G4_YEAS7 Translation elongation factor EF-1 beta OS=Saccharomyces cerevisiae (strain YJM789) OX=307796 GN=EFB1 PE=3 SV=1;>tr|B3LUU2|B3LUU2_YEAS1 Translation elongation factor EF-1beta OS=Saccharomyces cerevisiae (strain RM11-1a) OX=285006 GN=SCRG_05638 PE=3 SV=1;>tr|C8Z3H5|C8Z3H5_Y…	>tr|C7GTA9|C7GTA9_YEAS2 Efb1p OS=Saccharomyces cerevisiae (strain JAY291) OX=574961 GN=EFB1 PE=3 SV=1;>tr|A7A0G4|A7A0G4_YEAS7 Translation elongation factor EF-1 beta OS=Saccharomyces cerevisiae (strain YJM789) OX=307796 GN=EFB1 PE=3 SV=1;>tr|B3LUU2|B3LUU2_	7	1	1	1	3.4	22.905	208	0.0072506	0	0	0
>sp|P32558|SPT16_YEAST FACT complex subunit SPT16 OS=Saccharomyces cerevisiae (strain ATCC 204508 / S288c) OX=559292 GN=SPT16 PE=1 SV=1;>tr|A6ZTY2|A6ZTY2_YEAS7 Suppressor of ty OS=Saccharomyces cerevisiae (strain YJM789) OX=307796 GN=SPT16 PE=4 SV=1;>tr|B3LHQ3|B3LHQ3_YEAS1 Cell division control protein 68 OS=Saccharomyces cerevisiae (strain RM11-1a) OX=285006 GN=SCRG_01194 PE=4 SV=1;>tr|B5VIC6|B5…	>sp|P32558|SPT16_YEAST FACT complex subunit SPT16 OS=Saccharomyces cerevisiae (strain ATCC 204508 / S288c) OX=559292 GN=SPT16 PE=1 SV=1;>tr|A6ZTY2|A6ZTY2_YEAS7 Suppressor of ty OS=Saccharomyces cerevisiae (strain YJM789) OX=307796 GN=SPT16 PE=4 SV=1;>tr|B3	8	1	1	1	1.4	118.63	1035	8.7382e-05	0	0	0
>tr|N1NYR4|N1NYR4_YEASC Npl6p OS=Saccharomyces cerevisiae (strain CEN.PK113-7D) OX=889517 GN=CENPK1137D_121 PE=4 SV=1;>sp|P32832|RSC7_YEAST Chromatin structure-remodeling complex subunit RSC7 OS=Saccharomyces cerevisiae (strain ATCC 204508 / S288c) OX=559292 GN=NPL6 PE=1 SV=1;>tr|A6ZME8|A6ZME8_YEAS7 Nuclear protein localization OS=Saccharomyces cerevisiae (strain YJM789) OX=307796 GN=NPL6 PE=4 SV…	>tr|N1NYR4|N1NYR4_YEASC Npl6p OS=Saccharomyces cerevisiae (strain CEN.PK113-7D) OX=889517 GN=CENPK1137D_121 PE=4 SV=1;>sp|P32832|RSC7_YEAST Chromatin structure-remodeling complex subunit RSC7 OS=Saccharomyces cerevisiae (strain ATCC 204508 / S288c) OX=5592	8	3	3	3	10.1	49.779	436	5.1719e-146	0	0	0
>sp|P32861|UGPA1_YEAST UTP--glucose-1-phosphate uridylyltransferase OS=Saccharomyces cerevisiae (strain ATCC 204508 / S288c) OX=559292 GN=UGP1 PE=1 SV=1;>tr|A6ZZS9|A6ZZS9_YEAS7 UTP--glucose-1-phosphate uridylyltransferase OS=Saccharomyces cerevisiae (strain YJM789) OX=307796 GN=UGP1 PE=3 SV=1;>tr|B3LR51|B3LR51_YEAS1 UTP--glucose-1-phosphate uridylyltransferase OS=Saccharomyces cerevisiae (strain …	>sp|P32861|UGPA1_YEAST UTP--glucose-1-phosphate uridylyltransferase OS=Saccharomyces cerevisiae (strain ATCC 204508 / S288c) OX=559292 GN=UGP1 PE=1 SV=1;>tr|A6ZZS9|A6ZZS9_YEAS7 UTP--glucose-1-phosphate uridylyltransferase OS=Saccharomyces cerevisiae (strai	8	1	1	1	1.4	55.987	499	2.7069e-163	0	0	0
>tr|N1PAT1|N1PAT1_YEASC Transketolase OS=Saccharomyces cerevisiae (strain CEN.PK113-7D) OX=889517 GN=CENPK1137D_4663 PE=3 SV=1;>sp|P33315|TKT2_YEAST Transketolase 2 OS=Saccharomyces cerevisiae (strain ATCC 204508 / S288c) OX=559292 GN=TKL2 PE=1 SV=1;>tr|A6ZL62|A6ZL62_YEAS7 Transketolase OS=Saccharomyces cerevisiae (strain YJM789) OX=307796 GN=TKL2 PE=3 SV=1;>tr|B3LN38|B3LN38_YEAS1 Transketolase O…	>tr|N1PAT1|N1PAT1_YEASC Transketolase OS=Saccharomyces cerevisiae (strain CEN.PK113-7D) OX=889517 GN=CENPK1137D_4663 PE=3 SV=1;>sp|P33315|TKT2_YEAST Transketolase 2 OS=Saccharomyces cerevisiae (strain ATCC 204508 / S288c) OX=559292 GN=TKL2 PE=1 SV=1;>tr|A6	8	1	1	1	1.2	75.157	682	0.0058243	0	0	0
>sp|P33441|MFT1_YEAST THO complex subunit MFT1 OS=Saccharomyces cerevisiae (strain ATCC 204508 / S288c) OX=559292 GN=MFT1 PE=1 SV=1;>tr|A6ZM03|A6ZM03_YEAS7 Mitochondrial targeting protein OS=Saccharomyces cerevisiae (strain YJM789) OX=307796 GN=MFT1 PE=4 SV=1;>tr|B3LLJ3|B3LLJ3_YEAS1 Mitochondrial targeting protein OS=Saccharomyces cerevisiae (strain RM11-1a) OX=285006 GN=SCRG_01836 PE=4 SV=1;>tr|…	>sp|P33441|MFT1_YEAST THO complex subunit MFT1 OS=Saccharomyces cerevisiae (strain ATCC 204508 / S288c) OX=559292 GN=MFT1 PE=1 SV=1;>tr|A6ZM03|A6ZM03_YEAS7 Mitochondrial targeting protein OS=Saccharomyces cerevisiae (strain YJM789) OX=307796 GN=MFT1 PE=4 S	8	1	1	1	4.3	44.996	392	1.7594e-10	0	0	0
>sp|P34110|VPS35_YEAST Vacuolar protein sorting-associated protein 35 OS=Saccharomyces cerevisiae (strain ATCC 204508 / S288c) OX=559292 GN=VPS35 PE=1 SV=2;>tr|A6ZQH8|A6ZQH8_YEAS7 Vacuolar protein sorting-associated protein 35 OS=Saccharomyces cerevisiae (strain YJM789) OX=307796 GN=VPS35 PE=3 SV=1;>tr|B3LPW7|B3LPW7_YEAS1 Vacuolar protein sorting-associated protein 35 OS=Saccharomyces cerevisiae …	>sp|P34110|VPS35_YEAST Vacuolar protein sorting-associated protein 35 OS=Saccharomyces cerevisiae (strain ATCC 204508 / S288c) OX=559292 GN=VPS35 PE=1 SV=2;>tr|A6ZQH8|A6ZQH8_YEAS7 Vacuolar protein sorting-associated protein 35 OS=Saccharomyces cerevisiae (	8	1	1	1	1.6	109.14	944	0	0	0	0
>sp|P34760|TSA1_YEAST Peroxiredoxin TSA1 OS=Saccharomyces cerevisiae (strain ATCC 204508 / S288c) OX=559292 GN=TSA1 PE=1 SV=3;>tr|A6ZM34|A6ZM34_YEAS7 CTPxI OS=Saccharomyces cerevisiae (strain YJM789) OX=307796 GN=TSA1 PE=4 SV=1;>tr|B3LLM4|B3LLM4_YEAS1 Peroxiredoxin TSA1 OS=Saccharomyces cerevisiae (strain RM11-1a) OX=285006 GN=SCRG_01867 PE=4 SV=1;>tr|C7GT58|C7GT58_YEAS2 Tsa1p OS=Saccharomyces ce…	>sp|P34760|TSA1_YEAST Peroxiredoxin TSA1 OS=Saccharomyces cerevisiae (strain ATCC 204508 / S288c) OX=559292 GN=TSA1 PE=1 SV=3;>tr|A6ZM34|A6ZM34_YEAS7 CTPxI OS=Saccharomyces cerevisiae (strain YJM789) OX=307796 GN=TSA1 PE=4 SV=1;>tr|B3LLM4|B3LLM4_YEAS1 Pero	7	1	1	1	3.6	21.589	196	3.2098e-09	0	0	0
>sp|P35176|CYPD_YEAST Peptidyl-prolyl cis-trans isomerase D OS=Saccharomyces cerevisiae (strain ATCC 204508 / S288c) OX=559292 GN=CPR5 PE=2 SV=1;>tr|A6ZYQ2|A6ZYQ2_YEAS7 Peptidyl-prolyl cis-trans isomerase OS=Saccharomyces cerevisiae (strain YJM789) OX=307796 GN=CPR5 PE=3 SV=1;>tr|B3LFZ2|B3LFZ2_YEAS1 Peptidyl-prolyl cis-trans isomerase OS=Saccharomyces cerevisiae (strain RM11-1a) OX=285006 GN=SCRG…	>sp|P35176|CYPD_YEAST Peptidyl-prolyl cis-trans isomerase D OS=Saccharomyces cerevisiae (strain ATCC 204508 / S288c) OX=559292 GN=CPR5 PE=2 SV=1;>tr|A6ZYQ2|A6ZYQ2_YEAS7 Peptidyl-prolyl cis-trans isomerase OS=Saccharomyces cerevisiae (strain YJM789) OX=3077	8	1	1	1	5.3	25.326	225	8.3471e-05	0	0	0
>sp|P35817|BDF1_YEAST Bromodomain-containing factor 1 OS=Saccharomyces cerevisiae (strain ATCC 204508 / S288c) OX=559292 GN=BDF1 PE=1 SV=3;>tr|A7A1S4|A7A1S4_YEAS7 Bromodomain factor OS=Saccharomyces cerevisiae (strain YJM789) OX=307796 GN=BDF1 PE=4 SV=1;>tr|B3RHR4|B3RHR4_YEAS1 Protein BDF1 OS=Saccharomyces cerevisiae (strain RM11-1a) OX=285006 GN=SCRG_04339 PE=4 SV=1;>tr|B5VNT5|B5VNT5_YEAS6 YLR39…	>sp|P35817|BDF1_YEAST Bromodomain-containing factor 1 OS=Saccharomyces cerevisiae (strain ATCC 204508 / S288c) OX=559292 GN=BDF1 PE=1 SV=3;>tr|A7A1S4|A7A1S4_YEAS7 Bromodomain factor OS=Saccharomyces cerevisiae (strain YJM789) OX=307796 GN=BDF1 PE=4 SV=1;>t	8	1	1	1	3.2	76.977	686	2.6169e-06	0	0	0
>sp|P35844|KES1_YEAST Oxysterol-binding protein homolog 4 OS=Saccharomyces cerevisiae (strain ATCC 204508 / S288c) OX=559292 GN=KES1 PE=1 SV=1;>tr|A6ZWA9|A6ZWA9_YEAS7 Kre11-1 suppressor OS=Saccharomyces cerevisiae (strain YJM789) OX=307796 GN=KES1 PE=3 SV=1;>tr|B3LKT3|B3LKT3_YEAS1 Uncharacterized protein OS=Saccharomyces cerevisiae (strain RM11-1a) OX=285006 GN=SCRG_02352 PE=3 SV=1;>tr|B5VT24|B5V…	>sp|P35844|KES1_YEAST Oxysterol-binding protein homolog 4 OS=Saccharomyces cerevisiae (strain ATCC 204508 / S288c) OX=559292 GN=KES1 PE=1 SV=1;>tr|A6ZWA9|A6ZWA9_YEAS7 Kre11-1 suppressor OS=Saccharomyces cerevisiae (strain YJM789) OX=307796 GN=KES1 PE=3 SV=	8	1	1	1	3.9	49.491	434	0.0079919	0	0	0
>sp|P36161|NU133_YEAST Nucleoporin NUP133 OS=Saccharomyces cerevisiae (strain ATCC 204508 / S288c) OX=559292 GN=NUP133 PE=1 SV=1;>tr|A7A041|A7A041_YEAS7 Nuclear pore complex subunit OS=Saccharomyces cerevisiae (strain YJM789) OX=307796 GN=NUP133 PE=4 SV=1;>tr|B3LRF6|B3LRF6_YEAS1 Nucleoporin NUP133 OS=Saccharomyces cerevisiae (strain RM11-1a) OX=285006 GN=SCRG_04097 PE=4 SV=1;>tr|C7GXC8|C7GXC8_YEA…	>sp|P36161|NU133_YEAST Nucleoporin NUP133 OS=Saccharomyces cerevisiae (strain ATCC 204508 / S288c) OX=559292 GN=NUP133 PE=1 SV=1;>tr|A7A041|A7A041_YEAS7 Nuclear pore complex subunit OS=Saccharomyces cerevisiae (strain YJM789) OX=307796 GN=NUP133 PE=4 SV=1;	7	1	1	1	1	133.32	1157	0.012653	0	0	0
>sp|P37838|NOP4_YEAST Nucleolar protein 4 OS=Saccharomyces cerevisiae (strain ATCC 204508 / S288c) OX=559292 GN=NOP4 PE=1 SV=1;>tr|A6ZWK4|A6ZWK4_YEAS7 Nucleolar protein OS=Saccharomyces cerevisiae (strain YJM789) OX=307796 GN=NOP4 PE=4 SV=1;>tr|C7GU10|C7GU10_YEAS2 Nop4p OS=Saccharomyces cerevisiae (strain JAY291) OX=574961 GN=NOP4 PE=4 SV=1;>tr|C8ZIY6|C8ZIY6_YEAS8 Nop4p OS=Saccharomyces cerevisia…	>sp|P37838|NOP4_YEAST Nucleolar protein 4 OS=Saccharomyces cerevisiae (strain ATCC 204508 / S288c) OX=559292 GN=NOP4 PE=1 SV=1;>tr|A6ZWK4|A6ZWK4_YEAS7 Nucleolar protein OS=Saccharomyces cerevisiae (strain YJM789) OX=307796 GN=NOP4 PE=4 SV=1;>tr|C7GU10|C7GU	7	1	1	1	2.5	77.824	685	1.1823e-15	0	0	0
>sp|P38144|ISW1_YEAST ISWI chromatin-remodeling complex ATPase ISW1 OS=Saccharomyces cerevisiae (strain ATCC 204508 / S288c) OX=559292 GN=ISW1 PE=1 SV=2;>tr|A6ZLI4|A6ZLI4_YEAS7 ATPase component of a four subunit chromatin remodeling complex OS=Saccharomyces cerevisiae (strain YJM789) OX=307796 GN=ISW1 PE=4 SV=1;>tr|B3LMR7|B3LMR7_YEAS1 ATPase component of a four subunit chromatin remodeling comple…	>sp|P38144|ISW1_YEAST ISWI chromatin-remodeling complex ATPase ISW1 OS=Saccharomyces cerevisiae (strain ATCC 204508 / S288c) OX=559292 GN=ISW1 PE=1 SV=2;>tr|A6ZLI4|A6ZLI4_YEAS7 ATPase component of a four subunit chromatin remodeling complex OS=Saccharomyce	8	1	1	1	1.6	131.1	1129	0.00041102	0	0	0
>sp|P38164|SEA4_YEAST SEH-associated protein 4 OS=Saccharomyces cerevisiae (strain ATCC 204508 / S288c) OX=559292 GN=SEA4 PE=1 SV=2;>tr|A6ZKK0|A6ZKK0_YEAS7 Conserved protein OS=Saccharomyces cerevisiae (strain YJM789) OX=307796 GN=SCY_0120 PE=4 SV=1;>tr|B3LNN4|B3LNN4_YEAS1 WD-repeat protein OS=Saccharomyces cerevisiae (strain RM11-1a) OX=285006 GN=SCRG_03061 PE=4 SV=1;>tr|C7GSE1|C7GSE1_YEAS2 YBL1…	>sp|P38164|SEA4_YEAST SEH-associated protein 4 OS=Saccharomyces cerevisiae (strain ATCC 204508 / S288c) OX=559292 GN=SEA4 PE=1 SV=2;>tr|A6ZKK0|A6ZKK0_YEAS7 Conserved protein OS=Saccharomyces cerevisiae (strain YJM789) OX=307796 GN=SCY_0120 PE=4 SV=1;>tr|B3	7	1	1	1	1.3	117.63	1038	0.011019	0	0	0
>sp|P38181|NU170_YEAST Nucleoporin NUP170 OS=Saccharomyces cerevisiae (strain ATCC 204508 / S288c) OX=559292 GN=NUP170 PE=1 SV=1;>tr|A6ZKM3|A6ZKM3_YEAS7 Nuclear pore complex subunit OS=Saccharomyces cerevisiae (strain YJM789) OX=307796 GN=NUP170 PE=4 SV=1;>tr|B3LNL1|B3LNL1_YEAS1 Nucleoporin NUP170 OS=Saccharomyces cerevisiae (strain RM11-1a) OX=285006 GN=SCRG_03038 PE=4 SV=1;>tr|C7GK55|C7GK55_YEA…	>sp|P38181|NU170_YEAST Nucleoporin NUP170 OS=Saccharomyces cerevisiae (strain ATCC 204508 / S288c) OX=559292 GN=NUP170 PE=1 SV=1;>tr|A6ZKM3|A6ZKM3_YEAS7 Nuclear pore complex subunit OS=Saccharomyces cerevisiae (strain YJM789) OX=307796 GN=NUP170 PE=4 SV=1;	8	1	1	1	0.5	169.47	1502	6.9598e-14	0	0	0
>sp|P38235|YBQ3_YEAST Uncharacterized protein YBR053C OS=Saccharomyces cerevisiae (strain ATCC 204508 / S288c) OX=559292 GN=YBR053C PE=1 SV=1;>tr|A6ZKZ6|A6ZKZ6_YEAS7 Conserved protein OS=Saccharomyces cerevisiae (strain YJM789) OX=307796 GN=SCY_0266 PE=4 SV=1;>tr|B3LN96|B3LN96_YEAS1 SGL domain-containing protein OS=Saccharomyces cerevisiae (strain RM11-1a) OX=285006 GN=SCRG_02914 PE=4 SV=1;>tr|B5…	>sp|P38235|YBQ3_YEAST Uncharacterized protein YBR053C OS=Saccharomyces cerevisiae (strain ATCC 204508 / S288c) OX=559292 GN=YBR053C PE=1 SV=1;>tr|A6ZKZ6|A6ZKZ6_YEAS7 Conserved protein OS=Saccharomyces cerevisiae (strain YJM789) OX=307796 GN=SCY_0266 PE=4 S	8	1	1	1	4.2	40.295	358	2.2322e-40	0	0	0
>sp|P38439|LEO1_YEAST RNA polymerase-associated protein LEO1 OS=Saccharomyces cerevisiae (strain ATCC 204508 / S288c) OX=559292 GN=LEO1 PE=1 SV=1;>tr|A6ZNX0|A6ZNX0_YEAS7 Conserved protein OS=Saccharomyces cerevisiae (strain YJM789) OX=307796 GN=LEO1 PE=4 SV=1;>tr|B3LJG5|B3LJG5_YEAS1 Protein LEO1 OS=Saccharomyces cerevisiae (strain RM11-1a) OX=285006 GN=SCRG_01518 PE=4 SV=1;>tr|B5VS13|B5VS13_YEAS6…	>sp|P38439|LEO1_YEAST RNA polymerase-associated protein LEO1 OS=Saccharomyces cerevisiae (strain ATCC 204508 / S288c) OX=559292 GN=LEO1 PE=1 SV=1;>tr|A6ZNX0|A6ZNX0_YEAS7 Conserved protein OS=Saccharomyces cerevisiae (strain YJM789) OX=307796 GN=LEO1 PE=4 S	8	1	1	1	2.4	53.919	464	0.0020811	0	0	0
>sp|P38789|SSF1_YEAST Ribosome biogenesis protein SSF1 OS=Saccharomyces cerevisiae (strain ATCC 204508 / S288c) OX=559292 GN=SSF1 PE=1 SV=1;>tr|A6ZSX2|A6ZSX2_YEAS7 Suppressor of swi4 (Four) OS=Saccharomyces cerevisiae (strain YJM789) OX=307796 GN=SSF1 PE=4 SV=1;>tr|C8Z9K4|C8Z9K4_YEAS8 Ssf1p OS=Saccharomyces cerevisiae (strain Lalvin EC1118 / Prise de mousse) OX=643680 GN=EC1118_1H13_0188g PE=4 SV…	>sp|P38789|SSF1_YEAST Ribosome biogenesis protein SSF1 OS=Saccharomyces cerevisiae (strain ATCC 204508 / S288c) OX=559292 GN=SSF1 PE=1 SV=1;>tr|A6ZSX2|A6ZSX2_YEAS7 Suppressor of swi4 (Four) OS=Saccharomyces cerevisiae (strain YJM789) OX=307796 GN=SSF1 PE=4	5	1	1	1	2.6	51.763	453	0.0016639	0	0	0
>sp|P38891|BCA1_YEAST Branched-chain-amino-acid aminotransferase, mitochondrial OS=Saccharomyces cerevisiae (strain ATCC 204508 / S288c) OX=559292 GN=BAT1 PE=1 SV=1;>tr|A6ZTB5|A6ZTB5_YEAS7 Branched-chain-amino-acid aminotransferase OS=Saccharomyces cerevisiae (strain YJM789) OX=307796 GN=BAT1 PE=3 SV=1;>tr|B3LSW9|B3LSW9_YEAS1 Branched-chain-amino-acid aminotransferase OS=Saccharomyces cerevisiae …	>sp|P38891|BCA1_YEAST Branched-chain-amino-acid aminotransferase, mitochondrial OS=Saccharomyces cerevisiae (strain ATCC 204508 / S288c) OX=559292 GN=BAT1 PE=1 SV=1;>tr|A6ZTB5|A6ZTB5_YEAS7 Branched-chain-amino-acid aminotransferase OS=Saccharomyces cerevis	15	1	1	1	4.3	43.596	393	2.2923e-10	0	0	0
>sp|P38996|NAB3_YEAST Nuclear polyadenylated RNA-binding protein 3 OS=Saccharomyces cerevisiae (strain ATCC 204508 / S288c) OX=559292 GN=NAB3 PE=1 SV=1;>tr|N1NWA5|N1NWA5_YEASC Nab3p OS=Saccharomyces cerevisiae (strain CEN.PK113-7D) OX=889517 GN=CENPK1137D_1935 PE=4 SV=1;>tr|B3LKN8|B3LKN8_YEAS1 Polyadenylated RNA binding protein OS=Saccharomyces cerevisiae (strain RM11-1a) OX=285006 GN=SCRG_02307 …	>sp|P38996|NAB3_YEAST Nuclear polyadenylated RNA-binding protein 3 OS=Saccharomyces cerevisiae (strain ATCC 204508 / S288c) OX=559292 GN=NAB3 PE=1 SV=1;>tr|N1NWA5|N1NWA5_YEASC Nab3p OS=Saccharomyces cerevisiae (strain CEN.PK113-7D) OX=889517 GN=CENPK1137D_	6	1	1	1	3	90.438	802	0.023421	0	0	0
>sp|P39718|PEX22_YEAST Peroxisome assembly protein 22 OS=Saccharomyces cerevisiae (strain ATCC 204508 / S288c) OX=559292 GN=PEX22 PE=1 SV=1;>tr|A7A0B3|A7A0B3_YEAS7 Peroxisome-related protein OS=Saccharomyces cerevisiae (strain YJM789) OX=307796 GN=PEX22 PE=4 SV=1;>tr|B3LUY9|B3LUY9_YEAS1 Peroxisome assembly protein 22 OS=Saccharomyces cerevisiae (strain RM11-1a) OX=285006 GN=SCRG_05689 PE=4 SV=1;>…	>sp|P39718|PEX22_YEAST Peroxisome assembly protein 22 OS=Saccharomyces cerevisiae (strain ATCC 204508 / S288c) OX=559292 GN=PEX22 PE=1 SV=1;>tr|A7A0B3|A7A0B3_YEAS7 Peroxisome-related protein OS=Saccharomyces cerevisiae (strain YJM789) OX=307796 GN=PEX22 PE	7	1	1	1	7.8	19.877	180	4.5394e-17	0	0	0
>tr|A7A0D2|A7A0D2_YEAS7 eIF5B OS=Saccharomyces cerevisiae (strain YJM789) OX=307796 GN=FUN12 PE=4 SV=1;>tr|C7GPJ9|C7GPJ9_YEAS2 Fun12p OS=Saccharomyces cerevisiae (strain JAY291) OX=574961 GN=FUN12 PE=4 SV=1;>sp|P39730|IF2P_YEAST Eukaryotic translation initiation factor 5B OS=Saccharomyces cerevisiae (strain ATCC 204508 / S288c) OX=559292 GN=FUN12 PE=1 SV=2;>tr|N1P922|N1P922_YEASC Fun12p OS=Saccha…	>tr|A7A0D2|A7A0D2_YEAS7 eIF5B OS=Saccharomyces cerevisiae (strain YJM789) OX=307796 GN=FUN12 PE=4 SV=1;>tr|C7GPJ9|C7GPJ9_YEAS2 Fun12p OS=Saccharomyces cerevisiae (strain JAY291) OX=574961 GN=FUN12 PE=4 SV=1;>sp|P39730|IF2P_YEAST Eukaryotic translation init	8	2	2	2	2.3	112.37	1004	0.00099454	0	0	0
>sp|P39986|ATC6_YEAST Manganese-transporting ATPase 1 OS=Saccharomyces cerevisiae (strain ATCC 204508 / S288c) OX=559292 GN=SPF1 PE=1 SV=1;>tr|A6ZQR8|A6ZQR8_YEAS7 Cation-transporting ATPase OS=Saccharomyces cerevisiae (strain YJM789) OX=307796 GN=SPF1 PE=3 SV=1;>tr|B3LRY5|B3LRY5_YEAS1 Cation-transporting ATPase OS=Saccharomyces cerevisiae (strain RM11-1a) OX=285006 GN=SCRG_04438 PE=3 SV=1;>tr|C7G…	>sp|P39986|ATC6_YEAST Manganese-transporting ATPase 1 OS=Saccharomyces cerevisiae (strain ATCC 204508 / S288c) OX=559292 GN=SPF1 PE=1 SV=1;>tr|A6ZQR8|A6ZQR8_YEAS7 Cation-transporting ATPase OS=Saccharomyces cerevisiae (strain YJM789) OX=307796 GN=SPF1 PE=3	8	1	1	1	1.1	135.27	1215	2.0691e-06	0	0	0
>tr|A6ZRN2|A6ZRN2_YEAS7 Conserved protein OS=Saccharomyces cerevisiae (strain YJM789) OX=307796 GN=SCY_4593 PE=4 SV=1;>tr|B3LP52|B3LP52_YEAS1 Rick_17kDa_Anti domain-containing protein OS=Saccharomyces cerevisiae (strain RM11-1a) OX=285006 GN=SCRG_03334 PE=4 SV=1;>sp|P40159|YNU8_YEAST Uncharacterized protein YNL208W OS=Saccharomyces cerevisiae (strain ATCC 204508 / S288c) OX=559292 GN=YNL208W PE=1…	>tr|A6ZRN2|A6ZRN2_YEAS7 Conserved protein OS=Saccharomyces cerevisiae (strain YJM789) OX=307796 GN=SCY_4593 PE=4 SV=1;>tr|B3LP52|B3LP52_YEAS1 Rick_17kDa_Anti domain-containing protein OS=Saccharomyces cerevisiae (strain RM11-1a) OX=285006 GN=SCRG_03334 PE=	7	1	1	1	9.7	20.811	207	3.0824e-14	0	0	0
>sp|P40318|DOA10_YEAST ERAD-associated E3 ubiquitin-protein ligase DOA10 OS=Saccharomyces cerevisiae (strain ATCC 204508 / S288c) OX=559292 GN=SSM4 PE=1 SV=1;>tr|A6ZVN8|A6ZVN8_YEAS7 Conserved protein OS=Saccharomyces cerevisiae (strain YJM789) OX=307796 GN=SSM4 PE=4 SV=1;>tr|B3LTN6|B3LTN6_YEAS1 Protein SSM4 OS=Saccharomyces cerevisiae (strain RM11-1a) OX=285006 GN=SCRG_05207 PE=4 SV=1;>tr|B5VKR5|…	>sp|P40318|DOA10_YEAST ERAD-associated E3 ubiquitin-protein ligase DOA10 OS=Saccharomyces cerevisiae (strain ATCC 204508 / S288c) OX=559292 GN=SSM4 PE=1 SV=1;>tr|A6ZVN8|A6ZVN8_YEAS7 Conserved protein OS=Saccharomyces cerevisiae (strain YJM789) OX=307796 GN	7	1	1	1	1	151.45	1319	0.020637	0	0	0
>sp|P40471|AYR1_YEAST NADPH-dependent 1-acyldihydroxyacetone phosphate reductase OS=Saccharomyces cerevisiae (strain ATCC 204508 / S288c) OX=559292 GN=AYR1 PE=1 SV=1;>tr|A6ZVF2|A6ZVF2_YEAS7 1-acyl dihydroxyacetone phosphate reductase OS=Saccharomyces cerevisiae (strain YJM789) OX=307796 GN=AYR1 PE=3 SV=1;>tr|B3LTX1|B3LTX1_YEAS1 1-acyl dihydroxyacetone phosphate reductase OS=Saccharomyces cerevisi…	>sp|P40471|AYR1_YEAST NADPH-dependent 1-acyldihydroxyacetone phosphate reductase OS=Saccharomyces cerevisiae (strain ATCC 204508 / S288c) OX=559292 GN=AYR1 PE=1 SV=1;>tr|A6ZVF2|A6ZVF2_YEAS7 1-acyl dihydroxyacetone phosphate reductase OS=Saccharomyces cerev	8	1	1	1	2.7	32.814	297	0.021652	0	0	0
>sp|P40555|PSMD9_YEAST Probable 26S proteasome regulatory subunit p27 OS=Saccharomyces cerevisiae (strain ATCC 204508 / S288c) OX=559292 GN=NAS2 PE=1 SV=1;>tr|A6ZVR1|A6ZVR1_YEAS7 Non-ATPase subunit OS=Saccharomyces cerevisiae (strain YJM789) OX=307796 GN=NAS2 PE=4 SV=1;>tr|B3LTL6|B3LTL6_YEAS1 PDZ domain-containing protein OS=Saccharomyces cerevisiae (strain RM11-1a) OX=285006 GN=SCRG_05186 PE=4 S…	>sp|P40555|PSMD9_YEAST Probable 26S proteasome regulatory subunit p27 OS=Saccharomyces cerevisiae (strain ATCC 204508 / S288c) OX=559292 GN=NAS2 PE=1 SV=1;>tr|A6ZVR1|A6ZVR1_YEAS7 Non-ATPase subunit OS=Saccharomyces cerevisiae (strain YJM789) OX=307796 GN=N	8	1	1	1	3.6	24.846	220	0.013477	0	0	0
>sp|P41818|GLC8_YEAST Protein GLC8 OS=Saccharomyces cerevisiae (strain ATCC 204508 / S288c) OX=559292 GN=GLC8 PE=1 SV=1;>tr|A6ZN28|A6ZN28_YEAS7 Protein phosphatase 1 regulatory subunit OS=Saccharomyces cerevisiae (strain YJM789) OX=307796 GN=GLC8 PE=4 SV=1;>tr|B3LMJ9|B3LMJ9_YEAS1 Protein phosphatase 1 regulator OS=Saccharomyces cerevisiae (strain RM11-1a) OX=285006 GN=SCRG_02208 PE=4 SV=1;>tr|B5V…	>sp|P41818|GLC8_YEAST Protein GLC8 OS=Saccharomyces cerevisiae (strain ATCC 204508 / S288c) OX=559292 GN=GLC8 PE=1 SV=1;>tr|A6ZN28|A6ZN28_YEAS7 Protein phosphatase 1 regulatory subunit OS=Saccharomyces cerevisiae (strain YJM789) OX=307796 GN=GLC8 PE=4 SV=1	8	1	1	1	7	26.649	229	9.5858e-85	0	0	0
>sp|P43638|MHP1_YEAST MAP-homologous protein 1 OS=Saccharomyces cerevisiae (strain ATCC 204508 / S288c) OX=559292 GN=MHP1 PE=1 SV=1;>tr|N1P8I9|N1P8I9_YEASC Mhp1p OS=Saccharomyces cerevisiae (strain CEN.PK113-7D) OX=889517 GN=CENPK1137D_1260 PE=4 SV=1;>tr|A6ZPT5|A6ZPT5_YEAS7 Microtubule-associated protein OS=Saccharomyces cerevisiae (strain YJM789) OX=307796 GN=MHP1 PE=4 SV=1;>tr|B3LQ70|B3LQ70_YEA…	>sp|P43638|MHP1_YEAST MAP-homologous protein 1 OS=Saccharomyces cerevisiae (strain ATCC 204508 / S288c) OX=559292 GN=MHP1 PE=1 SV=1;>tr|N1P8I9|N1P8I9_YEASC Mhp1p OS=Saccharomyces cerevisiae (strain CEN.PK113-7D) OX=889517 GN=CENPK1137D_1260 PE=4 SV=1;>tr|A	7	1	1	1	1.1	155.21	1398	5.2013e-10	0	0	0
>sp|P47047|MTR4_YEAST ATP-dependent RNA helicase DOB1 OS=Saccharomyces cerevisiae (strain ATCC 204508 / S288c) OX=559292 GN=MTR4 PE=1 SV=1;>tr|A6ZPS6|A6ZPS6_YEAS7 DEAD box family ATP dependent helicase required for mRNA export from the nucleus OS=Saccharomyces cerevisiae (strain YJM789) OX=307796 GN=MTR4 PE=4 SV=1;>tr|B3LQ61|B3LQ61_YEAS1 ATP-dependent RNA helicase DOB1 OS=Saccharomyces cerevisiae…	>sp|P47047|MTR4_YEAST ATP-dependent RNA helicase DOB1 OS=Saccharomyces cerevisiae (strain ATCC 204508 / S288c) OX=559292 GN=MTR4 PE=1 SV=1;>tr|A6ZPS6|A6ZPS6_YEAS7 DEAD box family ATP dependent helicase required for mRNA export from the nucleus OS=Saccharom	7	1	1	1	1.5	122.05	1073	0.0017965	0	0	0
>sp|P47171|HIR3_YEAST Histone transcription regulator 3 OS=Saccharomyces cerevisiae (strain ATCC 204508 / S288c) OX=559292 GN=HIR3 PE=1 SV=1;>tr|A6ZQ96|A6ZQ96_YEAS7 Histone regulation OS=Saccharomyces cerevisiae (strain YJM789) OX=307796 GN=HIR3 PE=4 SV=1;>tr|B3LQM2|B3LQM2_YEAS1 Uncharacterized protein OS=Saccharomyces cerevisiae (strain RM11-1a) OX=285006 GN=SCRG_03791 PE=4 SV=1;>tr|C8ZBT9|C8ZBT…	>sp|P47171|HIR3_YEAST Histone transcription regulator 3 OS=Saccharomyces cerevisiae (strain ATCC 204508 / S288c) OX=559292 GN=HIR3 PE=1 SV=1;>tr|A6ZQ96|A6ZQ96_YEAS7 Histone regulation OS=Saccharomyces cerevisiae (strain YJM789) OX=307796 GN=HIR3 PE=4 SV=1;	6	1	1	1	1.2	191.68	1648	0.00030062	0	0	0
>sp|P47771|ALDH2_YEAST Aldehyde dehydrogenase [NAD(P)+] 1 OS=Saccharomyces cerevisiae (strain ATCC 204508 / S288c) OX=559292 GN=ALD2 PE=1 SV=2;>sp|P54114|ALDH3_YEAST Aldehyde dehydrogenase [NAD(P)+] 2 OS=Saccharomyces cerevisiae (strain ATCC 204508 / S288c) OX=559292 GN=ALD3 PE=1 SV=1;>tr|A6ZMM8|A6ZMM8_YEAS7 Aldehyde dehydrogenase OS=Saccharomyces cerevisiae (strain YJM789) OX=307796 GN=ALD3 PE=3…	>sp|P47771|ALDH2_YEAST Aldehyde dehydrogenase [NAD(P)+] 1 OS=Saccharomyces cerevisiae (strain ATCC 204508 / S288c) OX=559292 GN=ALD2 PE=1 SV=2;>sp|P54114|ALDH3_YEAST Aldehyde dehydrogenase [NAD(P)+] 2 OS=Saccharomyces cerevisiae (strain ATCC 204508 / S288c	11	1	1	1	2.6	55.187	506	4.0082e-08	0	0	0
>sp|P47818|CCC1_YEAST Protein CCC1 OS=Saccharomyces cerevisiae (strain ATCC 204508 / S288c) OX=559292 GN=CCC1 PE=1 SV=1;>tr|A7A1A7|A7A1A7_YEAS7 Cross-complements Ca(2+) phenotype of csg1 OS=Saccharomyces cerevisiae (strain YJM789) OX=307796 GN=CCC1 PE=4 SV=1;>tr|B3RHA8|B3RHA8_YEAS1 Transmembrane Ca2+ transporter OS=Saccharomyces cerevisiae (strain RM11-1a) OX=285006 GN=SCRG_04176 PE=4 SV=1;>tr|C7…	>sp|P47818|CCC1_YEAST Protein CCC1 OS=Saccharomyces cerevisiae (strain ATCC 204508 / S288c) OX=559292 GN=CCC1 PE=1 SV=1;>tr|A7A1A7|A7A1A7_YEAS7 Cross-complements Ca(2+) phenotype of csg1 OS=Saccharomyces cerevisiae (strain YJM789) OX=307796 GN=CCC1 PE=4 SV	7	1	1	1	2.8	34.249	322	1.2086e-36	0	0	0
>sp|P48836|VATG_YEAST V-type proton ATPase subunit G OS=Saccharomyces cerevisiae (strain ATCC 204508 / S288c) OX=559292 GN=VMA10 PE=1 SV=1;>tr|A6ZSU6|A6ZSU6_YEAS7 V-type proton ATPase subunit G OS=Saccharomyces cerevisiae (strain YJM789) OX=307796 GN=VMA10 PE=3 SV=1;>tr|C8ZAB0|C8ZAB0_YEAS8 V-type proton ATPase subunit G OS=Saccharomyces cerevisiae (strain Lalvin EC1118 / Prise de mousse) OX=64368…	>sp|P48836|VATG_YEAST V-type proton ATPase subunit G OS=Saccharomyces cerevisiae (strain ATCC 204508 / S288c) OX=559292 GN=VMA10 PE=1 SV=1;>tr|A6ZSU6|A6ZSU6_YEAS7 V-type proton ATPase subunit G OS=Saccharomyces cerevisiae (strain YJM789) OX=307796 GN=VMA10	4	1	1	1	8.8	12.713	114	0.024269	0	0	0
>sp|P50089|YG51_YEAST Uncharacterized protein YGR237C OS=Saccharomyces cerevisiae (strain ATCC 204508 / S288c) OX=559292 GN=YGR237C PE=1 SV=1;>tr|A6ZUP5|A6ZUP5_YEAS7 Conserved protein OS=Saccharomyces cerevisiae (strain YJM789) OX=307796 GN=SCY_2128 PE=4 SV=1;>tr|B3LI03|B3LI03_YEAS1 Uncharacterized protein OS=Saccharomyces cerevisiae (strain RM11-1a) OX=285006 GN=SCRG_00787 PE=4 SV=1;>tr|B5VJH6|B…	>sp|P50089|YG51_YEAST Uncharacterized protein YGR237C OS=Saccharomyces cerevisiae (strain ATCC 204508 / S288c) OX=559292 GN=YGR237C PE=1 SV=1;>tr|A6ZUP5|A6ZUP5_YEAS7 Conserved protein OS=Saccharomyces cerevisiae (strain YJM789) OX=307796 GN=SCY_2128 PE=4 S	8	1	1	1	1.1	89.24	785	0.00036959	0	0	0
>sp|P53741|BRE5_YEAST UBP3-associated protein BRE5 OS=Saccharomyces cerevisiae (strain ATCC 204508 / S288c) OX=559292 GN=BRE5 PE=1 SV=1;>tr|B5VR76|B5VR76_YEAS6 YNR051Cp-like protein OS=Saccharomyces cerevisiae (strain AWRI1631) OX=545124 GN=AWRI1631_143620 PE=4 SV=1;>tr|C7GLK6|C7GLK6_YEAS2 Bre5p OS=Saccharomyces cerevisiae (strain JAY291) OX=574961 GN=BRE5 PE=4 SV=1;>tr|G2WLA8|G2WLA8_YEASK K7_Bre…	>sp|P53741|BRE5_YEAST UBP3-associated protein BRE5 OS=Saccharomyces cerevisiae (strain ATCC 204508 / S288c) OX=559292 GN=BRE5 PE=1 SV=1;>tr|B5VR76|B5VR76_YEAS6 YNR051Cp-like protein OS=Saccharomyces cerevisiae (strain AWRI1631) OX=545124 GN=AWRI1631_143620	34	1	1	1	2.5	57.673	515	9.4202e-05	0	0	0
>sp|P89105|CTR9_YEAST RNA polymerase-associated protein CTR9 OS=Saccharomyces cerevisiae (strain ATCC 204508 / S288c) OX=559292 GN=CTR9 PE=1 SV=3;>tr|A6ZN67|A6ZN67_YEAS7 Cln three (Cln3) requiring protein OS=Saccharomyces cerevisiae (strain YJM789) OX=307796 GN=CTR9 PE=4 SV=1;>tr|B3LIS2|B3LIS2_YEAS1 CTR9 protein OS=Saccharomyces cerevisiae (strain RM11-1a) OX=285006 GN=SCRG_01262 PE=4 SV=1;>tr|B5…	>sp|P89105|CTR9_YEAST RNA polymerase-associated protein CTR9 OS=Saccharomyces cerevisiae (strain ATCC 204508 / S288c) OX=559292 GN=CTR9 PE=1 SV=3;>tr|A6ZN67|A6ZN67_YEAS7 Cln three (Cln3) requiring protein OS=Saccharomyces cerevisiae (strain YJM789) OX=3077	8	1	1	1	1.7	124.71	1077	0.015709	0	0	0
>sp|Q00816|REG1_YEAST Resistance to glucose repression protein 1 OS=Saccharomyces cerevisiae (strain ATCC 204508 / S288c) OX=559292 GN=REG1 PE=1 SV=1;>tr|A6ZXZ1|A6ZXZ1_YEAS7 Conserved protein OS=Saccharomyces cerevisiae (strain YJM789) OX=307796 GN=REG1 PE=4 SV=1;>tr|B3LGN7|B3LGN7_YEAS1 Protein HEX2 OS=Saccharomyces cerevisiae (strain RM11-1a) OX=285006 GN=SCRG_00483 PE=4 SV=1;>tr|C7GLW9|C7GLW9_Y…	>sp|Q00816|REG1_YEAST Resistance to glucose repression protein 1 OS=Saccharomyces cerevisiae (strain ATCC 204508 / S288c) OX=559292 GN=REG1 PE=1 SV=1;>tr|A6ZXZ1|A6ZXZ1_YEAS7 Conserved protein OS=Saccharomyces cerevisiae (strain YJM789) OX=307796 GN=REG1 PE	8	1	1	1	0.9	112.61	1014	0.0051441	0	0	0
>sp|Q01329|PTA1_YEAST Pre-tRNA-processing protein PTA1 OS=Saccharomyces cerevisiae (strain ATCC 204508 / S288c) OX=559292 GN=PTA1 PE=1 SV=1;>tr|A7A0C3|A7A0C3_YEAS7 Cleavage factor II (CF II) component OS=Saccharomyces cerevisiae (strain YJM789) OX=307796 GN=PTA1 PE=4 SV=1;>tr|G2W8I7|G2W8I7_YEASK K7_Pta1p OS=Saccharomyces cerevisiae (strain Kyokai no. 7 / NBRC 101557) OX=721032 GN=K7_PTA1 PE=4 SV=…	>sp|Q01329|PTA1_YEAST Pre-tRNA-processing protein PTA1 OS=Saccharomyces cerevisiae (strain ATCC 204508 / S288c) OX=559292 GN=PTA1 PE=1 SV=1;>tr|A7A0C3|A7A0C3_YEAS7 Cleavage factor II (CF II) component OS=Saccharomyces cerevisiae (strain YJM789) OX=307796 G	4	1	1	1	2.3	88.472	785	0.00041539	0	0	0
>sp|Q01939|PRS8_YEAST 26S proteasome regulatory subunit 8 homolog OS=Saccharomyces cerevisiae (strain ATCC 204508 / S288c) OX=559292 GN=RPT6 PE=1 SV=4;>tr|A6ZUU9|A6ZUU9_YEAS7 ATPase OS=Saccharomyces cerevisiae (strain YJM789) OX=307796 GN=RPT6 PE=3 SV=1;>tr|B3LIQ7|B3LIQ7_YEAS1 26S protease regulatory subunit 8 OS=Saccharomyces cerevisiae (strain RM11-1a) OX=285006 GN=SCRG_01052 PE=3 SV=1;>tr|B5VI…	>sp|Q01939|PRS8_YEAST 26S proteasome regulatory subunit 8 homolog OS=Saccharomyces cerevisiae (strain ATCC 204508 / S288c) OX=559292 GN=RPT6 PE=1 SV=4;>tr|A6ZUU9|A6ZUU9_YEAS7 ATPase OS=Saccharomyces cerevisiae (strain YJM789) OX=307796 GN=RPT6 PE=3 SV=1;>t	8	2	2	2	5.4	45.271	405	2.9943e-10	0	0	0
>sp|Q02753|RL21A_YEAST 60S ribosomal protein L21-A OS=Saccharomyces cerevisiae (strain ATCC 204508 / S288c) OX=559292 GN=RPL21A PE=1 SV=1;>sp|Q12672|RL21B_YEAST 60S ribosomal protein L21-B OS=Saccharomyces cerevisiae (strain ATCC 204508 / S288c) OX=559292 GN=RPL21B PE=1 SV=1;>tr|A6ZLD1|A6ZLD1_YEAS7 Ribosomal protein L21A OS=Saccharomyces cerevisiae (strain YJM789) OX=307796 GN=RPL21A PE=4 SV=1;>t…	>sp|Q02753|RL21A_YEAST 60S ribosomal protein L21-A OS=Saccharomyces cerevisiae (strain ATCC 204508 / S288c) OX=559292 GN=RPL21A PE=1 SV=1;>sp|Q12672|RL21B_YEAST 60S ribosomal protein L21-B OS=Saccharomyces cerevisiae (strain ATCC 204508 / S288c) OX=559292	12	1	1	1	5	18.242	160	0.0070276	0	0	0
>sp|Q02795|OSTD_YEAST Dolichyl-diphosphooligosaccharide--protein glycosyltransferase subunit SWP1 OS=Saccharomyces cerevisiae (strain ATCC 204508 / S288c) OX=559292 GN=SWP1 PE=1 SV=1;>tr|A6ZMK8|A6ZMK8_YEAS7 Dolichyl-diphosphooligosaccharide--protein glycosyltransferase subunit 2 OS=Saccharomyces cerevisiae (strain YJM789) OX=307796 GN=SWP1 PE=3 SV=1;>tr|B3LM37|B3LM37_YEAS1 Dolichyl-diphosphooligo…	>sp|Q02795|OSTD_YEAST Dolichyl-diphosphooligosaccharide--protein glycosyltransferase subunit SWP1 OS=Saccharomyces cerevisiae (strain ATCC 204508 / S288c) OX=559292 GN=SWP1 PE=1 SV=1;>tr|A6ZMK8|A6ZMK8_YEAS7 Dolichyl-diphosphooligosaccharide--protein glycos	8	1	1	1	3.8	31.653	286	2.0829e-07	0	0	0
>sp|Q03020|ISU1_YEAST Iron sulfur cluster assembly protein 1, mitochondrial OS=Saccharomyces cerevisiae (strain ATCC 204508 / S288c) OX=559292 GN=ISU1 PE=1 SV=1;>tr|A6ZWB7|A6ZWB7_YEAS7 Iron-sulfur cluster assembly protein OS=Saccharomyces cerevisiae (strain YJM789) OX=307796 GN=ISU1 PE=3 SV=1;>tr|B3LKU0|B3LKU0_YEAS1 Iron-sulfur cluster assembly protein OS=Saccharomyces cerevisiae (strain RM11-1a)…	>sp|Q03020|ISU1_YEAST Iron sulfur cluster assembly protein 1, mitochondrial OS=Saccharomyces cerevisiae (strain ATCC 204508 / S288c) OX=559292 GN=ISU1 PE=1 SV=1;>tr|A6ZWB7|A6ZWB7_YEAS7 Iron-sulfur cluster assembly protein OS=Saccharomyces cerevisiae (strai	7	1	1	1	7.3	17.895	165	0.00013685	0	0	0
>sp|Q03330|GCN5_YEAST Histone acetyltransferase GCN5 OS=Saccharomyces cerevisiae (strain ATCC 204508 / S288c) OX=559292 GN=GCN5 PE=1 SV=1;>tr|B3LHY8|B3LHY8_YEAS1 Histone acetyltransferase OS=Saccharomyces cerevisiae (strain RM11-1a) OX=285006 GN=SCRG_00772 PE=4 SV=1;>tr|B5VJJ4|B5VJJ4_YEAS6 YGR252Wp-like protein OS=Saccharomyces cerevisiae (strain AWRI1631) OX=545124 GN=AWRI1631_74750 PE=4 SV=1;>t…	>sp|Q03330|GCN5_YEAST Histone acetyltransferase GCN5 OS=Saccharomyces cerevisiae (strain ATCC 204508 / S288c) OX=559292 GN=GCN5 PE=1 SV=1;>tr|B3LHY8|B3LHY8_YEAS1 Histone acetyltransferase OS=Saccharomyces cerevisiae (strain RM11-1a) OX=285006 GN=SCRG_00772	8	1	1	1	2.7	51.069	439	5.0351e-11	0	0	0
>sp|Q03674|PLB2_YEAST Lysophospholipase 2 OS=Saccharomyces cerevisiae (strain ATCC 204508 / S288c) OX=559292 GN=PLB2 PE=1 SV=1;>tr|A6ZM68|A6ZM68_YEAS7 Lysophospholipase OS=Saccharomyces cerevisiae (strain YJM789) OX=307796 GN=PLB2 PE=3 SV=1;>tr|B3LLQ7|B3LLQ7_YEAS1 Lysophospholipase OS=Saccharomyces cerevisiae (strain RM11-1a) OX=285006 GN=SCRG_01901 PE=3 SV=1;>tr|C7GLB2|C7GLB2_YEAS2 Lysophospholi…	>sp|Q03674|PLB2_YEAST Lysophospholipase 2 OS=Saccharomyces cerevisiae (strain ATCC 204508 / S288c) OX=559292 GN=PLB2 PE=1 SV=1;>tr|A6ZM68|A6ZM68_YEAS7 Lysophospholipase OS=Saccharomyces cerevisiae (strain YJM789) OX=307796 GN=PLB2 PE=3 SV=1;>tr|B3LLQ7|B3LL	7	1	1	1	2	75.455	706	5.7463e-11	0	0	0
>sp|Q03714|USA1_YEAST U1 SNP1-associating protein 1 OS=Saccharomyces cerevisiae (strain ATCC 204508 / S288c) OX=559292 GN=USA1 PE=1 SV=1;>tr|A6ZM33|A6ZM33_YEAS7 U1-Snp1 Associating OS=Saccharomyces cerevisiae (strain YJM789) OX=307796 GN=USA1 PE=4 SV=1;>tr|B3LLM3|B3LLM3_YEAS1 U1 SNP1-associating protein 1 OS=Saccharomyces cerevisiae (strain RM11-1a) OX=285006 GN=SCRG_01866 PE=4 SV=1;>tr|B5VP97|B5…	>sp|Q03714|USA1_YEAST U1 SNP1-associating protein 1 OS=Saccharomyces cerevisiae (strain ATCC 204508 / S288c) OX=559292 GN=USA1 PE=1 SV=1;>tr|A6ZM33|A6ZM33_YEAS7 U1-Snp1 Associating OS=Saccharomyces cerevisiae (strain YJM789) OX=307796 GN=USA1 PE=4 SV=1;>tr	8	1	1	1	0.8	96.652	838	0.012882	0	0	0
>sp|Q03941|CAB5_YEAST Dephospho-CoA kinase CAB5 OS=Saccharomyces cerevisiae (strain ATCC 204508 / S288c) OX=559292 GN=CAB5 PE=1 SV=1;>tr|A6ZYF5|A6ZYF5_YEAS7 Conserved protein OS=Saccharomyces cerevisiae (strain YJM789) OX=307796 GN=SCY_1093 PE=3 SV=1;>tr|B3LG87|B3LG87_YEAS1 Uncharacterized protein OS=Saccharomyces cerevisiae (strain RM11-1a) OX=285006 GN=SCRG_00324 PE=3 SV=1;>tr|B5VG89|B5VG89_YEA…	>sp|Q03941|CAB5_YEAST Dephospho-CoA kinase CAB5 OS=Saccharomyces cerevisiae (strain ATCC 204508 / S288c) OX=559292 GN=CAB5 PE=1 SV=1;>tr|A6ZYF5|A6ZYF5_YEAS7 Conserved protein OS=Saccharomyces cerevisiae (strain YJM789) OX=307796 GN=SCY_1093 PE=3 SV=1;>tr|B	8	1	1	1	4.1	27.339	241	0.00068262	0	0	0
>sp|Q04347|BUD22_YEAST Bud site selection protein 22 OS=Saccharomyces cerevisiae (strain ATCC 204508 / S288c) OX=559292 GN=BUD22 PE=1 SV=1;>tr|A6ZM76|A6ZM76_YEAS7 Bud site selection protein OS=Saccharomyces cerevisiae (strain YJM789) OX=307796 GN=BUD22 PE=4 SV=1;>tr|B3LLR6|B3LLR6_YEAS1 Bud site selection protein 22 OS=Saccharomyces cerevisiae (strain RM11-1a) OX=285006 GN=SCRG_01910 PE=4 SV=1;>tr…	>sp|Q04347|BUD22_YEAST Bud site selection protein 22 OS=Saccharomyces cerevisiae (strain ATCC 204508 / S288c) OX=559292 GN=BUD22 PE=1 SV=1;>tr|A6ZM76|A6ZM76_YEAS7 Bud site selection protein OS=Saccharomyces cerevisiae (strain YJM789) OX=307796 GN=BUD22 PE=	5	1	1	1	1.5	60.053	519	0.022498	0	0	0
>sp|Q04432|HSP31_YEAST Glutathione-independent glyoxalase HSP31 OS=Saccharomyces cerevisiae (strain ATCC 204508 / S288c) OX=559292 GN=HSP31 PE=1 SV=1;>tr|A6ZZC0|A6ZZC0_YEAS7 Heat-shock protein OS=Saccharomyces cerevisiae (strain YJM789) OX=307796 GN=HSP31 PE=4 SV=1;>tr|B3LFD8|B3LFD8_YEAS1 Protein SNO4 OS=Saccharomyces cerevisiae (strain RM11-1a) OX=285006 GN=SCRG_00010 PE=4 SV=1;>tr|B5VH52|B5VH52…	>sp|Q04432|HSP31_YEAST Glutathione-independent glyoxalase HSP31 OS=Saccharomyces cerevisiae (strain ATCC 204508 / S288c) OX=559292 GN=HSP31 PE=1 SV=1;>tr|A6ZZC0|A6ZZC0_YEAS7 Heat-shock protein OS=Saccharomyces cerevisiae (strain YJM789) OX=307796 GN=HSP31	8	1	1	1	5.1	25.67	237	0.015709	0	0	0
>sp|Q04458|HFD1_YEAST Fatty aldehyde dehydrogenase HFD1 OS=Saccharomyces cerevisiae (strain ATCC 204508 / S288c) OX=559292 GN=HFD1 PE=1 SV=1;>tr|B3LM01|B3LM01_YEAS1 Aldehyde dehydrogenase OS=Saccharomyces cerevisiae (strain RM11-1a) OX=285006 GN=SCRG_02000 PE=3 SV=1;>tr|B5VPN5|B5VPN5_YEAS6 Aldehyde dehydrogenase OS=Saccharomyces cerevisiae (strain AWRI1631) OX=545124 GN=AWRI1631_132520 PE=3 SV=1;…	>sp|Q04458|HFD1_YEAST Fatty aldehyde dehydrogenase HFD1 OS=Saccharomyces cerevisiae (strain ATCC 204508 / S288c) OX=559292 GN=HFD1 PE=1 SV=1;>tr|B3LM01|B3LM01_YEAS1 Aldehyde dehydrogenase OS=Saccharomyces cerevisiae (strain RM11-1a) OX=285006 GN=SCRG_02000	8	2	2	2	5.8	59.978	532	3.0342e-33	0	0	0
>sp|Q05610|DON1_YEAST Donuts protein 1 OS=Saccharomyces cerevisiae (strain ATCC 204508 / S288c) OX=559292 GN=DON1 PE=2 SV=1;>tr|A6ZYM4|A6ZYM4_YEAS7 Conserved protein OS=Saccharomyces cerevisiae (strain YJM789) OX=307796 GN=DON1 PE=4 SV=1;>tr|B3LG19|B3LG19_YEAS1 Donuts protein 1 OS=Saccharomyces cerevisiae (strain RM11-1a) OX=285006 GN=SCRG_00254 PE=4 SV=1;>tr|C7GS92|C7GS92_YEAS2 Don1p OS=Saccharo…	>sp|Q05610|DON1_YEAST Donuts protein 1 OS=Saccharomyces cerevisiae (strain ATCC 204508 / S288c) OX=559292 GN=DON1 PE=2 SV=1;>tr|A6ZYM4|A6ZYM4_YEAS7 Conserved protein OS=Saccharomyces cerevisiae (strain YJM789) OX=307796 GN=DON1 PE=4 SV=1;>tr|B3LG19|B3LG19_	8	1	1	1	3.6	40.162	365	0.0033291	0	0	0
>sp|Q06263|VTA1_YEAST Vacuolar protein sorting-associated protein VTA1 OS=Saccharomyces cerevisiae (strain ATCC 204508 / S288c) OX=559292 GN=VTA1 PE=1 SV=1;>tr|A7A172|A7A172_YEAS7 Vps20 associated protein OS=Saccharomyces cerevisiae (strain YJM789) OX=307796 GN=VTA1 PE=4 SV=1;>tr|B3RH73|B3RH73_YEAS1 Vacuolar protein sorting-associated protein VTA1 OS=Saccharomyces cerevisiae (strain RM11-1a) OX=2…	>sp|Q06263|VTA1_YEAST Vacuolar protein sorting-associated protein VTA1 OS=Saccharomyces cerevisiae (strain ATCC 204508 / S288c) OX=559292 GN=VTA1 PE=1 SV=1;>tr|A7A172|A7A172_YEAS7 Vps20 associated protein OS=Saccharomyces cerevisiae (strain YJM789) OX=3077	8	1	1	1	3.9	37.315	330	9.383e-07	0	0	0
>sp|Q06505|IWS1_YEAST Transcription factor SPN1 OS=Saccharomyces cerevisiae (strain ATCC 204508 / S288c) OX=559292 GN=SPN1 PE=1 SV=1;>tr|A6ZX10|A6ZX10_YEAS7 Suppresses postrecruitment functions gene number 1 OS=Saccharomyces cerevisiae (strain YJM789) OX=307796 GN=SPN1 PE=4 SV=1;>tr|B3LK94|B3LK94_YEAS1 Transcription factor IWS1 OS=Saccharomyces cerevisiae (strain RM11-1a) OX=285006 GN=SCRG_02608 …	>sp|Q06505|IWS1_YEAST Transcription factor SPN1 OS=Saccharomyces cerevisiae (strain ATCC 204508 / S288c) OX=559292 GN=SPN1 PE=1 SV=1;>tr|A6ZX10|A6ZX10_YEAS7 Suppresses postrecruitment functions gene number 1 OS=Saccharomyces cerevisiae (strain YJM789) OX=3	8	1	1	1	2.9	46.082	410	0.024977	0	0	0
>sp|Q06682|UBX5_YEAST UBX domain-containing protein 5 OS=Saccharomyces cerevisiae (strain ATCC 204508 / S288c) OX=559292 GN=UBX5 PE=1 SV=1;>tr|A6ZYT2|A6ZYT2_YEAS7 Ubiquitin regulatory X OS=Saccharomyces cerevisiae (strain YJM789) OX=307796 GN=UBX5 PE=4 SV=1;>tr|B3LFW7|B3LFW7_YEAS1 UBX domain-containing protein 5 OS=Saccharomyces cerevisiae (strain RM11-1a) OX=285006 GN=SCRG_00199 PE=4 SV=1;>tr|B5…	>sp|Q06682|UBX5_YEAST UBX domain-containing protein 5 OS=Saccharomyces cerevisiae (strain ATCC 204508 / S288c) OX=559292 GN=UBX5 PE=1 SV=1;>tr|A6ZYT2|A6ZYT2_YEAS7 Ubiquitin regulatory X OS=Saccharomyces cerevisiae (strain YJM789) OX=307796 GN=UBX5 PE=4 SV=	7	1	1	1	2.8	56.736	500	6.2957e-12	0	0	0
>sp|Q07629|YD218_YEAST Uncharacterized membrane protein YDL218W OS=Saccharomyces cerevisiae (strain ATCC 204508 / S288c) OX=559292 GN=YDL218W PE=1 SV=1;>tr|A6ZXB5|A6ZXB5_YEAS7 Conserved protein OS=Saccharomyces cerevisiae (strain YJM789) OX=307796 GN=SCY_0703 PE=4 SV=1;>tr|B3LH98|B3LH98_YEAS1 MARVEL domain-containing protein OS=Saccharomyces cerevisiae (strain RM11-1a) OX=285006 GN=SCRG_00708 PE=…	>sp|Q07629|YD218_YEAST Uncharacterized membrane protein YDL218W OS=Saccharomyces cerevisiae (strain ATCC 204508 / S288c) OX=559292 GN=YDL218W PE=1 SV=1;>tr|A6ZXB5|A6ZXB5_YEAS7 Conserved protein OS=Saccharomyces cerevisiae (strain YJM789) OX=307796 GN=SCY_0	8	1	1	1	6	34.449	317	2.4713e-05	0	0	0
>sp|Q12091|DAP1_YEAST Damage response protein 1 OS=Saccharomyces cerevisiae (strain ATCC 204508 / S288c) OX=559292 GN=DAP1 PE=1 SV=1;>tr|A6ZW83|A6ZW83_YEAS7 Damage resistance protein OS=Saccharomyces cerevisiae (strain YJM789) OX=307796 GN=DAP1 PE=3 SV=1;>tr|B3LKQ8|B3LKQ8_YEAS1 Damage response protein 1 OS=Saccharomyces cerevisiae (strain RM11-1a) OX=285006 GN=SCRG_02327 PE=3 SV=1;>tr|C7GJC1|C7GJ…	>sp|Q12091|DAP1_YEAST Damage response protein 1 OS=Saccharomyces cerevisiae (strain ATCC 204508 / S288c) OX=559292 GN=DAP1 PE=1 SV=1;>tr|A6ZW83|A6ZW83_YEAS7 Damage resistance protein OS=Saccharomyces cerevisiae (strain YJM789) OX=307796 GN=DAP1 PE=3 SV=1;>	7	1	1	1	9.2	16.757	152	0.0017817	0	0	0
>sp|Q12191|BUG1_YEAST Binder of USO1 and GRH1 protein 1 OS=Saccharomyces cerevisiae (strain ATCC 204508 / S288c) OX=559292 GN=BUG1 PE=1 SV=1;>tr|A6ZXN0|A6ZXN0_YEAS7 Binder of uso1 and grh1 OS=Saccharomyces cerevisiae (strain YJM789) OX=307796 GN=BUG1 PE=4 SV=1;>tr|B3LGZ2|B3LGZ2_YEAS1 Uncharacterized protein OS=Saccharomyces cerevisiae (strain RM11-1a) OX=285006 GN=SCRG_00594 PE=4 SV=1;>tr|B5VFH1|…	>sp|Q12191|BUG1_YEAST Binder of USO1 and GRH1 protein 1 OS=Saccharomyces cerevisiae (strain ATCC 204508 / S288c) OX=559292 GN=BUG1 PE=1 SV=1;>tr|A6ZXN0|A6ZXN0_YEAS7 Binder of uso1 and grh1 OS=Saccharomyces cerevisiae (strain YJM789) OX=307796 GN=BUG1 PE=4	8	2	2	2	7.3	38.294	341	2.1953e-30	0	0	0
>sp|Q12234|RUD3_YEAST GRIP domain-containing protein RUD3 OS=Saccharomyces cerevisiae (strain ATCC 204508 / S288c) OX=559292 GN=RUD3 PE=1 SV=1;>tr|A6ZP59|A6ZP59_YEAS7 Golgi matrix protein involved in the structural organization of the cis-Golgi OS=Saccharomyces cerevisiae (strain YJM789) OX=307796 GN=RUD3 PE=4 SV=1;>tr|B3LJP0|B3LJP0_YEAS1 GRIP domain-containing protein OS=Saccharomyces cerevisiae…	>sp|Q12234|RUD3_YEAST GRIP domain-containing protein RUD3 OS=Saccharomyces cerevisiae (strain ATCC 204508 / S288c) OX=559292 GN=RUD3 PE=1 SV=1;>tr|A6ZP59|A6ZP59_YEAS7 Golgi matrix protein involved in the structural organization of the cis-Golgi OS=Saccharo	7	1	1	1	2.1	56.068	484	0.0064114	0	0	0
>sp|Q12429|DPH6_YEAST Diphthine--ammonia ligase OS=Saccharomyces cerevisiae (strain ATCC 204508 / S288c) OX=559292 GN=DPH6 PE=1 SV=1;>tr|A7A141|A7A141_YEAS7 Conserved protein OS=Saccharomyces cerevisiae (strain YJM789) OX=307796 GN=SCY_3715 PE=4 SV=1;>tr|B3LTA3|B3LTA3_YEAS1 Diphthami_syn_2 domain-containing protein OS=Saccharomyces cerevisiae (strain RM11-1a) OX=285006 GN=SCRG_05121 PE=4 SV=1;>tr…	>sp|Q12429|DPH6_YEAST Diphthine--ammonia ligase OS=Saccharomyces cerevisiae (strain ATCC 204508 / S288c) OX=559292 GN=DPH6 PE=1 SV=1;>tr|A7A141|A7A141_YEAS7 Conserved protein OS=Saccharomyces cerevisiae (strain YJM789) OX=307796 GN=SCY_3715 PE=4 SV=1;>tr|B	8	1	1	1	2	77.94	685	0.0014955	0	0	0
>tr|A6ZME3|A6ZME3_YEAS7 Conserved protein OS=Saccharomyces cerevisiae (strain YJM789) OX=307796 GN=SCY_4255 PE=4 SV=1	>tr|A6ZME3|A6ZME3_YEAS7 Conserved protein OS=Saccharomyces cerevisiae (strain YJM789) OX=307796 GN=SCY_4255 PE=4 SV=1	1	1	1	1	1.8	105.88	961	2.7811e-07	0	0	0
>tr|B3LH12|B3LH12_YEAS1 Ubiquitin carboxyl-terminal hydrolase OS=Saccharomyces cerevisiae (strain RM11-1a) OX=285006 GN=SCRG_00616 PE=3 SV=1;>tr|C7GJJ4|C7GJJ4_YEAS2 Ubiquitin carboxyl-terminal hydrolase OS=Saccharomyces cerevisiae (strain JAY291) OX=574961 GN=UBP1 PE=3 SV=1;>tr|C8Z6I1|C8Z6I1_YEAS8 Ubiquitin carboxyl-terminal hydrolase OS=Saccharomyces cerevisiae (strain Lalvin EC1118 / Prise de m…	>tr|B3LH12|B3LH12_YEAS1 Ubiquitin carboxyl-terminal hydrolase OS=Saccharomyces cerevisiae (strain RM11-1a) OX=285006 GN=SCRG_00616 PE=3 SV=1;>tr|C7GJJ4|C7GJJ4_YEAS2 Ubiquitin carboxyl-terminal hydrolase OS=Saccharomyces cerevisiae (strain JAY291) OX=574961	5	1	1	1	3.3	92.814	809	0.012177	0	0	0
>tr|A7A1J9|A7A1J9_YEAS7 Septin OS=Saccharomyces cerevisiae (strain YJM789) OX=307796 GN=CDC3 PE=3 SV=1;>tr|B3RHJ2|B3RHJ2_YEAS1 Septin OS=Saccharomyces cerevisiae (strain RM11-1a) OX=285006 GN=SCRG_04263 PE=3 SV=1;>tr|B5VNL3|B5VNL3_YEAS6 YLR314Cp-like protein OS=Saccharomyces cerevisiae (strain AWRI1631) OX=545124 GN=AWRI1631_123450 PE=3 SV=1;>tr|C7GUB7|C7GUB7_YEAS2 Cdc3p OS=Saccharomyces cerevisi…	>tr|A7A1J9|A7A1J9_YEAS7 Septin OS=Saccharomyces cerevisiae (strain YJM789) OX=307796 GN=CDC3 PE=3 SV=1;>tr|B3RHJ2|B3RHJ2_YEAS1 Septin OS=Saccharomyces cerevisiae (strain RM11-1a) OX=285006 GN=SCRG_04263 PE=3 SV=1;>tr|B5VNL3|B5VNL3_YEAS6 YLR314Cp-like prote	5	1	1	1	5.4	60.07	520	5.8453e-13	0	0	0
>tr|C8ZDG2|C8ZDG2_YEAS8 Pwp1p OS=Saccharomyces cerevisiae (strain Lalvin EC1118 / Prise de mousse) OX=643680 GN=EC1118_1L7_0386g PE=4 SV=1;>tr|G2WJ28|G2WJ28_YEASK K7_Pwp1p OS=Saccharomyces cerevisiae (strain Kyokai no. 7 / NBRC 101557) OX=721032 GN=K7_PWP1 PE=4 SV=1	>tr|C8ZDG2|C8ZDG2_YEAS8 Pwp1p OS=Saccharomyces cerevisiae (strain Lalvin EC1118 / Prise de mousse) OX=643680 GN=EC1118_1L7_0386g PE=4 SV=1;>tr|G2WJ28|G2WJ28_YEASK K7_Pwp1p OS=Saccharomyces cerevisiae (strain Kyokai no. 7 / NBRC 101557) OX=721032 GN=K7_PWP1	2	1	1	1	4.2	63.917	576	5.831e-10	0	0	0
>tr|G2WLT4|G2WLT4_YEASK K7_Mdg1p OS=Saccharomyces cerevisiae (strain Kyokai no. 7 / NBRC 101557) OX=721032 GN=K7_MDG1 PE=4 SV=1;>sp|A6ZRR2|MDG1_YEAS7 Signal transduction protein MDG1 OS=Saccharomyces cerevisiae (strain YJM789) OX=307796 GN=MDG1 PE=3 SV=1;>sp|C7GTE8|MDG1_YEAS2 Signal transduction protein MDG1 OS=Saccharomyces cerevisiae (strain JAY291) OX=574961 GN=MDG1 PE=3 SV=1;>sp|C8ZG55|MDG1_Y…	>tr|G2WLT4|G2WLT4_YEASK K7_Mdg1p OS=Saccharomyces cerevisiae (strain Kyokai no. 7 / NBRC 101557) OX=721032 GN=K7_MDG1 PE=4 SV=1;>sp|A6ZRR2|MDG1_YEAS7 Signal transduction protein MDG1 OS=Saccharomyces cerevisiae (strain YJM789) OX=307796 GN=MDG1 PE=3 SV=1;>	8	2	2	2	8.2	40.263	366	8.589e-42	0	0	0
>tr|N1P0G2|N1P0G2_YEASC Pdc1p OS=Saccharomyces cerevisiae (strain CEN.PK113-7D) OX=889517 GN=CENPK1137D_891 PE=3 SV=1	>tr|N1P0G2|N1P0G2_YEASC Pdc1p OS=Saccharomyces cerevisiae (strain CEN.PK113-7D) OX=889517 GN=CENPK1137D_891 PE=3 SV=1	1	1	1	1	3.6	61.51	563	2.4203e-07	0	0	0
